# Supplementary material for: Transcriptome profiling of ontogeny in the acridid grasshopper Chorthippus biguttulus
Source: PLoS One. 2017 May 17;12(5):e0177367. doi: 10.1371/journal.pone.0177367 (PMC5435247; doi:10.1371/journal.pone.0177367)
Supplement: S1 Table — Listed are the annotation, clustering results, and GO terms for each differentially expressed transcript. (XLSX) [file pone.0177367.s003.xlsx]

## Sheet: larval_DE_annotated.csv
Contig	Cluster	Description	Length	GO.Names.list
c1007644_g1_i1	1	---NA---	608
c1020869_g1_i1	1	hypothetical protein	2516
c1026541_g2_i1	1	hypothetical protein L798_07462	1064	F:nucleotide binding
c1028841_g2_i1	1	---NA---	2180
c1042330_g1_i1	1	---NA---	605
c1056266_g1_i4	1	---NA---	953
c1061846_g1_i1	1	hypothetical protein L798_04601	765
c1063211_g1_i2	1	hypothetical protein TcasGA2_TC003295	914
c1071364_g1_i1	1	---NA---	603
c1072426_g1_i3	1	phage tail tape measure protein	1377
c1073305_g1_i1	1	---NA---	846
c1080794_g3_i1	1	---NA---	1261
c1084091_g1_i1	1	---NA---	842
c1087328_g5_i2	1	---NA---	2065
c1091505_g2_i1	1	cg15007 gene product	900	C:extracellular space, P:multicellular organism reproduction, F:structural constituent of chitin-based larval cuticle, P:neurogenesis
c1096222_g2_i2	1	probable rna-directed dna polymerase from transposon x-element	847	F:RNA-directed DNA polymerase activity, F:RNA binding, F:endonuclease activity, P:RNA-dependent DNA replication
c1100992_g2_i2	1	reverse transcriptase	1492	F:nucleic acid binding, F:RNA-directed DNA polymerase activity, F:zinc ion binding, F:RNA binding, F:metal ion binding, P:RNA-dependent DNA replication
c1101694_g1_i1	1	---NA---	1331
c1103334_g2_i1	1	---NA---	973
c1103692_g1_i1	1	rpn1 gene product	2021	P:cell proliferation, P:mitotic spindle elongation, P:proteasome-mediated ubiquitin-dependent protein catabolic process, C:proteasome regulatory particle, base subcomplex, P:regulation of protein catabolic process, F:endopeptidase activity, F:enzyme regulator activity
c1103923_g1_i1	1	PREDICTED: uncharacterized protein LOC100568834	2420
c1104353_g1_i2	1	bg: gene product	1314	C:extracellular space, P:multicellular organism reproduction, F:zinc ion binding, P:lateral inhibition, P:proteolysis, P:phagocytosis, P:neurogenesis, F:metalloendopeptidase activity
c1105105_g1_i1	1	cg6611 gene product	1086
c1106774_g4_i2	1	cg18665 gene product	2904
c1108321_g1_i3	1	---NA---	748
c1108505_g1_i1	1	cg1444 gene product	1309	F:oxidoreductase activity, P:Golgi organization, P:negative regulation of cell proliferation, P:metabolic process, P:phagocytosis, C:endoplasmic reticulum
c1111401_g3_i1	1	to gene product	855	P:multicellular organism reproduction, C:extracellular region, P:single-organism process, P:behavior, P:response to stress
c1112690_g1_i3	1	sb gene product	1626	P:system development, C:membrane, P:proteolysis, F:serine-type endopeptidase activity, P:anatomical structure morphogenesis, P:actin filament bundle assembly, P:single-organism developmental process
c1113018_g1_i1	1	gene product	609	P:response to bacterium, F:odorant binding, P:terminal region determination, F:diacylglycerol binding, P:metamorphosis, P:protein phosphorylation, C:extracellular region, F:protein serine/threonine kinase activity
c1114739_g2_i1	1	---NA---	608
c1115998_g2_i2	1	---NA---	748
c1116607_g1_i1	1	---NA---	1171
c1117844_g1_i1	1	---NA---	1380
c1118375_g1_i1	1	cg13314 gene product	1491
c1118575_g3_i1	1	cg9307 gene product	1031	F:chitinase activity, P:carbohydrate metabolic process, C:extracellular space, F:chitin binding, P:chitin catabolic process
c1119048_g2_i1	1	---NA---	699
c1119824_g3_i1	1	---NA---	741
c1120105_g1_i6	1	cg6469 gene product	1296	C:extracellular space, P:multicellular organism reproduction, F:structural constituent of chitin-based larval cuticle, P:neurogenesis
c1120547_g1_i1	1	---NA---	785
c1121066_g1_i2	1	---NA---	690
c1121129_g2_i3	1	act5c gene product	627	P:sperm individualization, P:anterograde axon cargo transport, F:purine ribonucleoside binding, P:actin filament organization, P:cytokinesis, C:brahma complex, P:inter-male aggressive behavior, P:heart development, P:maintenance of protein location in cell, F:purine ribonucleoside triphosphate binding, C:dynactin complex, P:positive regulation of transcription, DNA-templated, P:positive regulatio…
c1122047_g1_i1	1	cg6055 gene product	899	F:carbohydrate binding
c1122227_g1_i4	1	---NA---	1006
c1123540_g4_i1	1	gene product	659	P:response to bacterium, F:odorant binding, P:terminal region determination, F:diacylglycerol binding, P:metamorphosis, P:protein phosphorylation, C:extracellular region, F:protein serine/threonine kinase activity
c1123599_g1_i1	1	bg: gene product	1241	F:zinc ion binding, P:proteolysis, P:cell differentiation, P:phagocytosis, F:metalloendopeptidase activity
c1123904_g1_i1	1	to gene product	913	P:response to oxidative stress, P:mating behavior, P:multicellular organism reproduction, P:rhythmic process, P:single-organism behavior, P:single-multicellular organism process, P:response to starvation, P:feeding behavior, P:aging, C:extracellular region, C:intracellular part
c1123976_g1_i1	1	cg1124 gene product	1080	C:extracellular space
c1124167_g2_i1	1	---NA---	1367
c1124632_g1_i2	1	bg: gene product	1212	P:germarium-derived egg chamber formation, P:dorsal/ventral pattern formation, imaginal disc, P:ovarian follicle cell migration, P:imaginal disc-derived leg segmentation, P:mesoderm development, P:regulation of response to stress, P:imaginal disc-derived wing margin morphogenesis, F:transcription regulatory region sequence-specific DNA binding, P:regulation of immune system process, P:single-orga…
c1125002_g1_i1	1	---NA---	968
c1125045_g3_i1	1	cg4331 gene product	2502	P:wing disc development, F:transferase activity, transferring acyl groups other than amino-acyl groups, P:chaeta development
c1125600_g4_i1	1	cg12579 gene product	1049	F:nucleic acid binding, F:zinc ion binding
c1125703_g1_i2	1	cg8193 gene product	1261	C:extracellular space, F:monophenol monooxygenase activity, F:L-DOPA monooxygenase activity, F:dopamine monooxygenase activity, P:metabolic process, P:cell differentiation
c1126180_g2_i2	1	---NA---	1708
c1126738_g1_i1	1	gb12811-like partial	858
c1127603_g1_i4	1	hypothetical protein L798_00524	1226
c1127829_g2_i4	1	---NA---	1062
c1128780_g2_i2	1	probable rna-directed dna polymerase from transposon x-element	1108	F:RNA-directed DNA polymerase activity, F:RNA binding, P:RNA-dependent DNA replication
c1128936_g1_i1	1	---NA---	942
c1129023_g1_i1	1	cg17334 gene product	1938	F:DNA binding, F:zinc ion binding, P:regulation of transcription, DNA-templated
c1129242_g3_i1	1	histone-lysine n-methyltransferase setmar	1119	F:methyltransferase activity, F:transferase activity, P:methylation
c1129298_g3_i4	1	PREDICTED: uncharacterized protein LOC100869260	976
c1129627_g2_i1	1	---NA---	1114
c1130623_g1_i2	1	---NA---	720
c1130865_g1_i1	1	cg8193 gene product	2530	C:extracellular space, P:dopamine metabolic process, F:monophenol monooxygenase activity, F:L-DOPA monooxygenase activity, F:dopamine monooxygenase activity
c1131320_g1_i1	1	eg: gene product	3776	P:epithelial cell proliferation involved in Malpighian tubule morphogenesis, P:neuron-neuron synaptic transmission, P:liquid clearance, open tracheal system, P:regulation of development, heterochronic, F:RNA polymerase II core promoter proximal region sequence-specific DNA binding, P:epidermis development, P:cardioblast cell fate determination, P:phototaxis, P:border follicle cell migration, P:re…
c1131461_g1_i2	1	microtubule-associated protein futsch-like	890
c1131776_g6_i1	1	---NA---	670
c1132433_g1_i2	1	gene product	644	P:response to bacterium, P:metamorphosis
c1133396_g4_i2	1	---NA---	1153
c1133835_g3_i1	1	---NA---	1429
c1134499_g1_i1	1	---NA---	1134
c1135083_g1_i2	1	cyp4d1 gene product	1919	C:lipid particle, F:iron ion binding, F:oxidoreductase activity, acting on paired donors, with incorporation or reduction of molecular oxygen, P:lipid metabolic process, P:oxidation-reduction process, F:heme binding
c1135127_g2_i8	1	ttk gene product	3884	P:dorsal trunk growth, open tracheal system, F:RNA polymerase II core promoter proximal region sequence-specific DNA binding, P:R7 cell development, P:imaginal disc-derived wing morphogenesis, P:border follicle cell migration, P:brain morphogenesis, P:chromatin silencing, P:positive regulation of DNA binding, P:inter-male aggressive behavior, P:positive regulation of transcription from RNA polyme…
c1135380_g1_i4	1	type ii cytoskeletal 1	807
c1135433_g2_i4	1	---NA---	747
c1135740_g1_i6	1	pogo transposable element with krab domain-like	1541	F:nucleic acid binding
c1136315_g1_i1	1	cyp6a13 gene product	1309	P:wing disc development, P:response to insecticide, F:oxidoreductase activity, acting on paired donors, with incorporation or reduction of molecular oxygen, F:iron ion binding, P:response to caffeine, P:oxidation-reduction process, P:chaeta development, P:defense response to bacterium, F:heme binding
c1136315_g2_i1	1	cyp6d5 gene product	718	P:wing disc development, P:lauric acid metabolic process, F:iron ion binding, P:response to camptothecin, P:insecticide metabolic process, P:response to caffeine, P:oxidation-reduction process, P:chaeta development, F:alkane 1-monooxygenase activity, F:heme binding
c1136416_g2_i1	1	cg1213 gene product	1974	P:transmembrane transport, P:carbohydrate transport, C:integral component of membrane, F:sugar transmembrane transporter activity, P:positive regulation of JAK-STAT cascade
c1136492_g1_i1	1	cg17386 gene product	944	C:nucleus, F:RNA binding, C:ribonucleoprotein complex, P:RNA processing
c1136640_g2_i1	1	---NA---	1450
c1136715_g2_i2	1	cg17127 gene product	1069
c1137161_g1_i1	1	cg4541 gene product	1709
c1137400_g1_i2	1	sp558 gene product	1605	P:imaginal disc-derived wing morphogenesis
c1138723_g1_i10	1	---NA---	756
c1139018_g1_i2	1	---NA---	1694
c1139249_g3_i1	1	mas gene product	2046	P:cytoskeleton organization, P:proteolysis, F:serine-type endopeptidase activity, C:plasma membrane
c1139400_g2_i1	1	:gh02976 gene product	1660	F:chitin binding, P:chitin metabolic process, C:extracellular region
c1139666_g1_i1	1	---NA---	1225
c1139776_g1_i2	1	cg1148 gene product	1394
c1139792_g4_i2	1	---NA---	1132
c1139869_g1_i3	1	pxd gene product	1377	P:cell proliferation, P:spindle organization, P:germarium-derived egg chamber formation, P:organic cyclic compound metabolic process, P:regulation of microtubule cytoskeleton organization, P:segmentation, P:anterior/posterior pattern specification, P:positive regulation of nitrogen compound metabolic process, P:oocyte differentiation, P:generation of neurons, C:extracellular region, P:RNA localiz…
c1140757_g2_i2	1	---NA---	1939
c1140864_g1_i6	1	---NA---	868
c1141378_g2_i1	1	cg2121 gene product	754	C:plasma membrane
c1141457_g2_i3	1	---NA---	741
c1141863_g2_i1	1	cg9357 gene product	1784	P:carbohydrate metabolic process, F:chitin binding, P:chitin metabolic process, C:extracellular region, F:hydrolase activity, hydrolyzing O-glycosyl compounds
c1141898_g1_i2	1	---NA---	1438
c1142010_g1_i2	1	---NA---	847
c1142305_g2_i1	1	---NA---	609
c1142646_g1_i4	1	---NA---	808
c1143009_g2_i2	1	---NA---	2969
c1143203_g2_i1	1	cg13196 gene product	1620	P:cell morphogenesis, C:integral component of membrane
c1143210_g1_i1	1	hypothetical protein TcasGA2_TC000717	799	F:DNA binding, F:transposase activity, P:DNA integration, P:transposition, DNA-mediated
c1143631_g1_i1	1	cg18665 gene product	2302
c1143761_g1_i3	1	---NA---	1226
c1144195_g1_i3	1	:gh10120 gene product	1489	P:biological_process, F:molecular_function, C:plasma membrane
c1144249_g1_i1	1	cg15592 gene product	2607	P:imaginal disc-derived wing morphogenesis
c1144337_g1_i1	1	---NA---	740
c1144764_g3_i2	1	cg8193 gene product	2448	P:chemotaxis, C:extracellular space, P:metabolic process, F:catechol oxidase activity, P:neuron development
c1144939_g1_i1	1	cg2915 gene product	1634	F:zinc ion binding, F:metallocarboxypeptidase activity, P:proteolysis, C:vesicle, C:extracellular region
c1145379_g1_i2	1	cg15013 gene product	1164	P:cell-matrix adhesion, C:integral component of membrane, P:imaginal disc-derived wing morphogenesis, P:apical constriction, P:actin filament organization, P:regulation of embryonic cell shape, P:circadian rhythm, C:apical plasma membrane, P:rhythmic behavior, F:structural constituent of chitin-based cuticle
c1145519_g2_i1	1	cg9978 gene product	1330	F:carbohydrate binding, F:galactose binding
c1145607_g4_i1	1	cg18431 gene product	665	P:calcium-dependent cell-cell adhesion via plasma membrane cell adhesion molecules, P:induction of bacterial agglutination, C:extracellular region, F:galactose binding
c1145699_g1_i2	1	---NA---	1017
c1145719_g1_i1	1	---NA---	2200
c1145725_g2_i1	1	hypothetical protein L798_13955	2196
c1145995_g1_i1	1	cg7549 gene product	1910
c1146469_g1_i1	1	lsp1beta gene product	1296	C:extracellular space, P:cell differentiation, F:catechol oxidase activity
c1146611_g1_i1	1	cg1153 gene product	2555	C:integral component of plasma membrane, P:lateral inhibition
c1146711_g1_i1	1	---NA---	977
c1146748_g2_i2	1	---NA---	940
c1146816_g1_i1	1	PREDICTED: uncharacterized protein LOC100166829	1618	P:proteolysis, F:serine-type endopeptidase activity
c1147124_g2_i1	1	cg11498 gene product	2900
c1147331_g3_i1	1	cg18665 gene product	1155
c1147331_g4_i1	1	cg18665 gene product	3132
c1147875_g1_i1	1	cg15013 gene product	3363	P:single-organism cellular process
c1147914_g1_i1	1	---NA---	925
c1147985_g2_i3	1	---NA---	847
c1148016_g1_i1	1	---NA---	2762
c1148237_g3_i3	1	cg14534 gene product	670	P:chitin-based cuticle development, P:body morphogenesis, C:proteinaceous extracellular matrix, F:structural constituent of chitin-based cuticle
c1148260_g1_i2	1	---NA---	1124
c1148791_g1_i1	1	cg15013 gene product	2944	P:cell-matrix adhesion, C:integral component of membrane, P:imaginal disc-derived wing morphogenesis, P:apical constriction, P:actin filament organization, P:regulation of embryonic cell shape, P:circadian rhythm, C:apical plasma membrane, P:rhythmic behavior, F:structural constituent of chitin-based cuticle
c1148995_g1_i1	1	---NA---	1698
c1149758_g1_i1	1	cg15013 gene product	2254	C:integral component of membrane, P:apical constriction, P:regulation of embryonic cell shape
c1149873_g1_i1	1	---NA---	1269
c1149893_g1_i1	1	cg11101 gene product	4774	F:protein binding, F:calcium ion binding, P:single-organism process
c1150247_g1_i1	1	cg11966 gene product	3177
c1150295_g1_i1	1	serine protease nudel	3516
c1150987_g1_i2	1	cg14470 gene product	2786	C:extracellular space
c1152092_g1_i1	1	cg15589 gene product	1866
c1152359_g1_i2	1	cg12579 gene product	1948	F:nucleic acid binding, F:zinc ion binding
c1152464_g1_i3	1	---NA---	1664
c1152625_g1_i2	1	cg13214 gene product	1524	P:neurogenesis, F:structural constituent of cuticle
c1152979_g1_i1	1	---NA---	2636
c1153186_g1_i1	1	protein	3429
c1154076_g3_i3	1	cg1193 gene product	4015	F:ATP binding, C:microtubule cytoskeleton, F:protein binding, C:cytoskeletal part, P:single-organism cellular process, C:protein complex, P:transport, P:regulation of biological process
c1155035_g1_i1	1	---NA---	3318
c1155978_g3_i1	1	---NA---	2136
c1156092_g3_i1	1	s68306pol truncated - red flour beetle retrotransposon woot	2413	F:nucleic acid binding, F:RNA-directed DNA polymerase activity, F:aspartic-type endopeptidase activity, F:RNA binding, P:proteolysis, P:DNA integration, P:RNA-dependent DNA replication
c1156462_g3_i1	1	---NA---	917
c1156844_g1_i1	1	cg18665 gene product	7917
c1156873_g1_i1	1	stress protein ddr48	4352
c1156976_g1_i2	1	---NA---	1570
c1157090_g1_i1	1	cg14431 gene product	5022
c1157205_g1_i1	1	1 gene product	748
c1157261_g1_i2	1	---NA---	5407
c1157471_g1_i1	1	tpa: ac1147-like	2439
c1157731_g1_i2	1	cg4090 gene product	6900	F:chitin binding, P:chitin metabolic process, C:extracellular region
c1157735_g1_i2	1	---NA---	5697
c1158567_g1_i1	1	---NA---	6357
c1158569_g2_i1	1	---NA---	6086
c1356851_g1_i1	1	---NA---	797
c1472758_g1_i1	1	hypothetical protein VICG_00991	1798	F:DNA binding, F:chromatin binding
c492645_g1_i1	1	ank gene product	5247	P:biological regulation, C:intracellular organelle, F:protein binding, P:single-organism cellular process, C:cytoplasmic part
c1006965_g1_i3	2	---NA---	877
c1017732_g1_i1	2	---NA---	781
c1036061_g1_i1	2	cg11661 gene product	659	F:thiamine pyrophosphate binding, F:oxoglutarate dehydrogenase (succinyl-transferring) activity, P:tricarboxylic acid cycle
c1041307_g1_i1	2	---NA---	846
c1045586_g3_i1	2	---NA---	743
c1053964_g1_i4	2	PREDICTED: uncharacterized protein C9orf135 homolog	816
c1056460_g1_i1	2	---NA---	684
c1059148_g1_i1	2	---NA---	786
c1059298_g1_i1	2	coiled-coil domain-containing protein 42 homolog	1412
c1065071_g3_i1	2	---NA---	834
c1066487_g1_i1	2	PREDICTED: uncharacterized protein LOC103316389	834
c1073193_g1_i1	2	aralar1 gene product	629	F:tricarboxylate secondary active transmembrane transporter activity, P:salivary gland cell autophagic cell death, P:single-organism transport, C:mitochondrial envelope, P:organic substance transport
c1075721_g1_i1	2	dna repair endonuclease xpf isoform x1	924
c1077106_g1_i1	2	---NA---	791
c1077480_g2_i1	2	---NA---	835
c1078686_g6_i1	2	---NA---	797
c1079019_g1_i1	2	cg1937 gene product	604	F:zinc ion binding, F:protein binding, P:spermatocyte division, P:primary spermatocyte growth, P:spermatid development, P:peroxisome organization, P:regulation of antimicrobial peptide biosynthetic process, P:male meiosis cytokinesis
c1079436_g1_i1	2	calcium-binding protein cml37-like	845	F:metal ion binding, F:calcium ion binding, P:transport, F:transporter activity
c1079442_g1_i1	2	hypothetical protein X777_01874	1332
c1079646_g1_i1	2	---NA---	987
c1079778_g1_i1	2	---NA---	682
c1081149_g1_i1	2	---NA---	710
c1081582_g2_i1	2	---NA---	1319
c1081665_g1_i2	2	cg1718 gene product	1254	C:integral component of membrane, P:transport, F:transporter activity
c1082421_g1_i3	2	---NA---	748
c1082911_g1_i1	2	---NA---	613
c1085131_g1_i2	2	cg11474 gene product	677	P:biological_process, C:cellular_component, F:molecular_function
c1085747_g2_i2	2	---NA---	636
c1085838_g1_i1	2	---NA---	928
c1086238_g1_i1	2	---NA---	738
c1089752_g1_i1	2	---NA---	683
c1090245_g1_i1	2	dlc90f gene product	711	F:protein homodimerization activity, P:spermatid development, P:determination of adult lifespan, P:mitotic nuclear division, P:positive regulation of retrograde axon cargo transport, F:dynein intermediate chain binding, C:microtubule associated complex
c1090671_g2_i1	2	probable gpi-anchored adhesin-like protein pga55	1383
c1091582_g1_i4	2	---NA---	712
c1091891_g1_i1	2	cg11661 gene product	845	F:thiamine pyrophosphate binding, F:oxoglutarate dehydrogenase (succinyl-transferring) activity, P:tricarboxylic acid cycle
c1092095_g3_i2	2	ank gene product	1626	P:biological regulation, F:protein binding, P:single-organism cellular process, C:cytoplasmic part
c1092290_g1_i1	2	ank gene product	797	P:embryo development, P:germarium-derived egg chamber formation, P:regulation of cell fate specification, P:larval lymph gland hemopoiesis, P:dorsal/ventral pattern formation, imaginal disc, F:heterocyclic compound binding, P:cytoskeleton organization, P:segmentation, P:cell projection organization, P:anterior/posterior pattern specification, P:imaginal disc-derived wing morphogenesis, P:cell adh…
c1092525_g3_i1	2	---NA---	1108
c1092765_g1_i5	2	---NA---	957
c1092918_g1_i2	2	aef1 gene product	1021	C:apicolateral plasma membrane, P:Malpighian tubule bud morphogenesis, P:transforming growth factor beta receptor signaling pathway, P:axon guidance, C:kinetochore, P:regulation of anatomical structure morphogenesis, P:intracellular protein transport, P:sensory perception of sound, P:negative regulation of neuroblast proliferation, C:dynactin complex, P:basal protein localization, C:kinetochore m…
c1093363_g3_i1	2	---NA---	933
c1093441_g3_i1	2	---NA---	610	F:protein binding
c1093639_g1_i1	2	---NA---	826
c1095128_g3_i1	2	---NA---	704
c1095360_g1_i1	2	---NA---	1909
c1095784_g2_i1	2	---NA---	620
c1096304_g2_i1	2	---NA---	640
c1096727_g1_i1	2	predicted protein	817	F:ATP binding, F:protein kinase activity, P:protein phosphorylation
c1096956_g1_i1	2	---NA---	1262
c1097348_g3_i1	2	cg14651 gene product	2273	F:ATPase activity, F:microtubule motor activity, C:axonemal dynein complex, P:cilium movement
c1097775_g1_i3	2	vha26 gene product	760	C:plasma membrane proton-transporting V-type ATPase complex, P:ATP hydrolysis coupled proton transport, F:proton-transporting ATPase activity, rotational mechanism, C:proton-transporting two-sector ATPase complex, catalytic domain
c1097946_g1_i4	2	ap-3 complex subunit sigma-2	878	P:transport
c1098166_g1_i2	2	sds22 gene product	893	C:nuclear part, C:protein phosphatase type 1 complex, F:protein binding, C:ribonucleoprotein complex, P:negative regulation of cell proliferation, P:motile cilium assembly, P:establishment or maintenance of polarity of follicular epithelium, P:establishment or maintenance of polarity of larval imaginal disc epithelium
c1100088_g1_i3	2	---NA---	834	F:protein binding
c1100420_g3_i1	2	synaptic vesicle membrane protein vat-1 homolog	642	F:zinc ion binding, F:oxidoreductase activity, P:oxidation-reduction process
c1100599_g1_i1	2	---NA---	779
c1100893_g1_i5	2	cg3536 gene product	2957	P:single-organism behavior, C:membrane, C:cell part, P:single-organism cellular process, P:single-organism transport, P:neurological system process
c1101079_g7_i2	2	---NA---	676
c1101515_g1_i1	2	---NA---	807
c1101595_g1_i1	2	---NA---	650	F:DNA binding, C:nucleus, C:nucleosome, P:nucleosome assembly
c1101851_g1_i1	2	sap18 gene product	780	C:catalytic step 2 spliceosome, F:transcription corepressor activity, C:precatalytic spliceosome, P:chromatin silencing, F:transcription factor binding
c1102632_g6_i2	2	cg9313 gene product	742
c1102697_g2_i1	2	---NA---	879
c1102801_g1_i1	2	dlc90f gene product	647	F:protein binding, P:single-organism cellular process, P:single-organism developmental process, P:multicellular organismal process
c1103022_g1_i1	2	---NA---	1266
c1103570_g1_i2	2	---NA---	1722
c1103993_g2_i1	2	acon gene product	2628	P:metabolic process, C:cytoplasmic part
c1104028_g2_i1	2	synaptic vesicle membrane protein vat-1 homolog	678	F:zinc ion binding, F:oxidoreductase activity, P:oxidation-reduction process
c1104131_g1_i1	2	---NA---	924
c1104336_g1_i2	2	---NA---	929
c1104433_g1_i1	2	---NA---	630
c1104877_g2_i2	2	cg10014 gene product	1266	F:protein binding
c1105238_g4_i1	2	---NA---	1265
c1105413_g1_i1	2	---NA---	629
c1105588_g1_i1	2	---NA---	951
c1106036_g1_i1	2	---NA---	602
c1106115_g2_i5	2	---NA---	799
c1106413_g2_i2	2	---NA---	698
c1106422_g1_i1	2	---NA---	1047
c1106576_g2_i1	2	---NA---	612
c1107500_g1_i3	2	---NA---	614
c1108397_g1_i1	2	---NA---	1010
c1108407_g1_i1	2	cg5362 gene product	1357	P:carbohydrate metabolic process, F:malate dehydrogenase activity, P:malate metabolic process, F:oxidoreductase activity, acting on the CH-OH group of donors, NAD or NADP as acceptor, P:oxidation-reduction process
c1108491_g2_i3	2	---NA---	690
c1108501_g1_i1	2	---NA---	854
c1109058_g1_i1	2	cg2991 gene product	633	P:wing disc development, P:chaeta development
c1109175_g2_i1	2	---NA---	923
c1109252_g2_i4	2	cg7995 gene product	1385	P:carbohydrate metabolic process, P:glycerol-3-phosphate biosynthetic process, F:glycerol kinase activity, P:sensory perception of smell, P:behavioral response to ethanol
c1109368_g2_i3	2	---NA---	740
c1109523_g2_i2	2	---NA---	1028
c1109742_g1_i1	2	---NA---	672
c1110016_g1_i1	2	cg15010 gene product	2699	P:cell proliferation, P:germarium-derived egg chamber formation, P:cellular macromolecule localization, P:nuclear migration, P:protein localization, P:neuron projection morphogenesis, P:organ development, P:oocyte differentiation, P:microtubule-based movement, P:positive regulation of transcription from RNA polymerase II promoter, C:microtubule associated complex, F:RNA binding, P:mRNA metabolic …
c1110870_g1_i1	2	csp gene product	743	C:type Is terminal bouton, P:locomotion involved in locomotory behavior, P:startle response, P:synaptic vesicle transport, C:synaptic vesicle, C:type Ib terminal bouton, P:brain morphogenesis, P:exocytosis, P:neurotransmitter secretion, C:plasma membrane
c1110902_g2_i1	2	lsp2 gene product	710	C:lipid particle, P:chemotaxis, C:larval serum protein complex, P:lateral inhibition, F:catechol oxidase activity, P:neuron development
c1111124_g1_i2	2	---NA---	1005
c1111272_g2_i1	2	---NA---	780
c1111353_g2_i2	2	---NA---	741
c1111367_g2_i1	2	---NA---	745
c1111526_g1_i2	2	cg7627 gene product	1640	F:ATP binding, F:ATPase activity, coupled to transmembrane movement of substances, P:transmembrane transport, C:integral component of membrane
c1111986_g1_i1	2	:gh07626 gene product	1365	F:zinc ion binding, F:oxidoreductase activity, P:oxidation-reduction process, F:fatty acid synthase activity
c1112065_g1_i4	2	---NA---	930	F:peptidase inhibitor activity
c1112570_g1_i3	2	---NA---	660
c1112907_g1_i1	2	ank gene product	1627	F:protein binding, C:cell part
c1113285_g1_i1	2	---NA---	636
c1113353_g2_i1	2	PREDICTED: uncharacterized protein LOC103376870	2030
c1113613_g2_i1	2	---NA---	725
c1114075_g1_i1	2	---NA---	1290
c1114172_g2_i2	2	---NA---	742
c1114183_g1_i1	2	---NA---	614
c1114724_g7_i6	2	hydrocephalus-inducing protein homolog	762
c1114819_g4_i2	2	dhc36c gene product	2311	F:ATPase activity, F:microtubule motor activity, C:axonemal dynein complex, P:cilium movement
c1114911_g1_i1	2	drip gene product	1104	P:water transport, P:transmembrane transport, P:regulation of oviposition, P:anatomical structure development, C:integral component of membrane, F:water channel activity, C:cell part, P:renal system process, P:water homeostasis
c1115445_g1_i1	2	surf4 gene product	1107	P:lateral inhibition, C:integral component of membrane, C:fusome
c1115722_g1_i1	2	cg10178 gene product	1677	F:transferase activity, transferring hexosyl groups, P:metabolic process
c1115732_g1_i1	2	pxd gene product	746	P:germarium-derived egg chamber formation, P:cellular macromolecule localization, P:regulation of organelle organization, P:protein localization, P:neurogenesis, P:microtubule-based movement, P:RNA localization, C:microtubule associated complex, P:response to oxidative stress, P:positive regulation of cellular process, C:intracellular membrane-bounded organelle, P:genital disc development, P:regu…
c1115972_g1_i3	2	---NA---	980
c1115997_g1_i2	2	---NA---	665
c1116169_g1_i3	2	gene product	647	P:response to bacterium, F:odorant binding, P:single-multicellular organism process, F:protein kinase activity, P:metamorphosis
c1116186_g1_i3	2	cg9924 gene product	1292
c1116371_g3_i2	2	---NA---	682
c1116425_g2_i1	2	---NA---	764
c1116561_g4_i1	2	cg11591 gene product	1513	F:ATP binding, F:nucleobase-containing compound kinase activity, P:nucleobase-containing compound metabolic process
c1116818_g1_i4	2	---NA---	686
c1117156_g2_i1	2	cg2991 gene product	1171	P:wing disc development, F:zinc ion binding, P:chaeta development
c1117161_g1_i2	2	---NA---	937
c1117463_g1_i1	2	ank gene product	1637	P:biological regulation, F:protein binding, C:cell part, P:single-organism process, P:cellular process
c1117660_g1_i1	2	cg9924 gene product	731	F:protein binding
c1117904_g1_i2	2	---NA---	642
c1118288_g1_i1	2	---NA---	1051
c1118368_g3_i1	2	---NA---	709
c1118615_g1_i1	2	conserved hypothetical protein	1403
c1118841_g1_i3	2	hypothetical protein TcasGA2_TC014829	2110	F:nucleotide binding, F:nucleic acid binding, F:DNA binding, F:3'-5' exonuclease activity, F:DNA-directed DNA polymerase activity, P:DNA replication, F:endonuclease activity, P:mismatch repair
c1119178_g1_i1	2	---NA---	958
c1119394_g1_i1	2	sap18 gene product	820	C:catalytic step 2 spliceosome, F:transcription corepressor activity, C:precatalytic spliceosome, P:chromatin silencing, F:transcription factor binding, P:mRNA splicing, via spliceosome
c1119463_g1_i1	2	---NA---	1194
c1119542_g2_i1	2	---NA---	1628
c1119638_g2_i1	2	---NA---	706
c1119785_g1_i1	2	pp2a-29b gene product	921	P:centrosome organization, P:cell cycle process, F:binding, C:intracellular part
c1120061_g1_i1	2	---NA---	673
c1120199_g1_i1	2	---NA---	749
c1120417_g3_i2	2	---NA---	706
c1120677_g5_i2	2	---NA---	1183
c1120914_g1_i1	2	---NA---	1729
c1121229_g1_i3	2	---NA---	1194
c1121382_g1_i1	2	---NA---	1020
c1121519_g1_i1	2	---NA---	1032
c1121519_g3_i1	2	---NA---	879
c1121859_g1_i4	2	---NA---	885
c1121950_g1_i1	2	tld gene product	1184	P:negative regulation of gene expression, F:zinc ion binding, P:motor neuron axon guidance, F:calcium ion binding, P:proteolysis, P:axon guidance, P:protein processing, P:imaginal disc-derived wing vein morphogenesis, F:metalloendopeptidase activity, P:defasciculation of motor neuron axon
c1122076_g1_i2	2	cg14185 gene product	1062	F:protein binding
c1122188_g1_i1	2	cg9171 gene product	1992	F:N-acetyllactosaminide beta-1,3-N-acetylglucosaminyltransferase activity
c1122577_g1_i2	2	---NA---	822
c1122943_g5_i1	2	---NA---	1423
c1123253_g1_i1	2	---NA---	886
c1123332_g1_i1	2	set gene product	1298	F:protein phosphatase inhibitor activity, C:nucleus, C:protein phosphatase type 1 complex, P:system development, P:cell differentiation, P:anatomical structure morphogenesis, F:protein phosphatase 1 binding, F:cyclin binding, P:negative regulation of protein dephosphorylation, P:nucleosome assembly, P:single-organism developmental process
c1123428_g2_i1	2	---NA---	1260
c1123566_g1_i3	2	---NA---	624
c1123712_g1_i3	2	retinal degradation slow 4	1284	P:retina development in camera-type eye, C:membrane, C:integral component of membrane, P:visual perception
c1123714_g1_i1	2	---NA---	1028
c1123870_g1_i1	2	---NA---	783
c1124087_g1_i1	2	---NA---	947
c1124088_g1_i2	2	cg9222 gene product	696
c1124243_g1_i2	2	---NA---	1007
c1124262_g5_i5	2	cg7384 gene product	1546	P:biological_process, C:cellular_component, F:molecular_function
c1124403_g2_i1	2	---NA---	1187
c1124457_g1_i1	2	cg14309 gene product	1598	C:membrane, F:hydrolase activity, acting on glycosyl bonds
c1124655_g2_i1	2	PREDICTED: uncharacterized protein LOC100904063	1345	F:nucleic acid binding
c1124694_g1_i1	2	---NA---	866
c1124744_g1_i1	2	---NA---	674
c1124986_g1_i1	2	---NA---	857
c1125203_g2_i1	2	ank gene product	836	F:protein binding
c1125233_g2_i1	2	---NA---	630
c1125384_g5_i1	2	cg8236 gene product	1405
c1125463_g1_i1	2	:gh02636 gene product	3048	C:membrane, P:transport, F:transporter activity
c1125568_g2_i2	2	PREDICTED: uncharacterized protein LOC101739361	784
c1125676_g3_i1	2	---NA---	1458
c1125779_g2_i3	2	---NA---	1025
c1126018_g1_i1	2	---NA---	2251
c1126052_g1_i1	2	---NA---	806
c1126316_g1_i1	2	---NA---	1118
c1126472_g1_i1	2	---NA---	973
c1126495_g1_i2	2	cg13384 gene product	2211	F:gamma-aminobutyric acid:proton symporter activity, C:synaptic vesicle, P:neurogenesis, F:amino acid transmembrane transporter activity, P:regulation of growth, P:amino acid transmembrane transport, P:growth
c1126538_g1_i1	2	cg10252 gene product	904	C:prefoldin complex
c1126542_g1_i1	2	---NA---	623
c1126674_g1_i1	2	cg9588 gene product	866	P:cellular response to DNA damage stimulus
c1126815_g2_i1	2	cg11982 gene product	1638	F:zinc ion binding, F:protein binding
c1126815_g3_i1	2	cg11982 gene product	1250	F:zinc ion binding, F:protein binding
c1126936_g1_i1	2	---NA---	760	F:protein binding
c1127169_g2_i1	2	---NA---	932
c1127201_g2_i1	2	---NA---	869	P:proteolysis, F:serine-type endopeptidase activity
c1127299_g1_i4	2	---NA---	1569
c1127490_g1_i1	2	MULTISPECIES: hypothetical protein	970
c1127656_g1_i1	2	---NA---	1096
c1127945_g3_i1	2	---NA---	1090
c1128142_g1_i3	2	---NA---	1001
c1128329_g1_i1	2	---NA---	918
c1128329_g2_i1	2	---NA---	1150
c1128341_g2_i1	2	kinesin a	1395	F:nucleotide binding, F:ATP binding, F:microtubule motor activity, P:cytokinesis, C:kinesin complex, C:Golgi apparatus, P:microtubule-based movement, F:microtubule binding, C:microtubule
c1128774_g1_i2	2	---NA---	1436
c1129280_g1_i1	2	cg10374 gene product	1195
c1129468_g1_i1	2	---NA---	909
c1129491_g1_i1	2	---NA---	918
c1129635_g1_i2	2	cg4329 gene product	1456	P:sensory perception of sound
c1129956_g1_i1	2	---NA---	753
c1130003_g1_i1	2	---NA---	788
c1130172_g3_i1	2	cg4347 gene product	1002	P:UDP-glucose metabolic process, F:UTP:glucose-1-phosphate uridylyltransferase activity
c1130221_g1_i2	2	---NA---	1448
c1130509_g1_i2	2	---NA---	1022
c1130653_g1_i1	2	---NA---	871
c1130653_g2_i2	2	---NA---	866
c1130692_g1_i2	2	---NA---	1054
c1130800_g3_i1	2	cg5017 gene product	1394	C:nucleus, P:cytoskeleton organization, P:nervous system development, P:anatomical structure morphogenesis, P:organ development, P:cell development, P:nucleosome assembly
c1130829_g1_i2	2	cg18335 gene product	612
c1131257_g1_i1	2	---NA---	638
c1131293_g1_i3	2	cg1890 gene product	1033	P:tubulin complex assembly, F:unfolded protein binding, C:microtubule
c1131348_g1_i1	2	PREDICTED: uncharacterized protein LOC100867842	981
c1131538_g2_i1	2	cg9924 gene product	928	P:developmental process involved in reproduction, C:germline ring canal, F:protein binding, P:single-multicellular organism process, P:ovarian nurse cell to oocyte transport, P:anatomical structure formation involved in morphogenesis, P:organelle organization, P:response to stimulus, P:single-organism developmental process, P:cellular process involved in reproduction in multicellular organism
c1131550_g1_i1	2	---NA---	1776
c1131884_g1_i2	2	---NA---	880	F:protein binding
c1132285_g2_i1	2	---NA---	714
c1132491_g2_i1	2	---NA---	933
c1132608_g1_i2	2	cg14744 gene product	1729	P:single-organism process
c1132685_g1_i1	2	---NA---	2262
c1133001_g2_i2	2	---NA---	628
c1133013_g2_i1	2	cg7082 gene product	1185	F:protein binding, F:RNA binding, P:negative regulation of transposition, C:P granule, P:karyosome formation
c1133222_g2_i1	2	drip gene product	648	P:water transport, P:transmembrane transport, P:regulation of oviposition, C:integral component of membrane, F:water channel activity, P:renal system process, P:water homeostasis
c1133516_g1_i1	2	---NA---	1964
c1133694_g4_i1	2	---NA---	987	F:protein binding
c1134069_g1_i1	2	---NA---	1498
c1134181_g1_i1	2	---NA---	1242
c1134218_g1_i5	2	---NA---	636
c1134231_g1_i1	2	cg10467 gene product	1630	P:carbohydrate metabolic process, F:carbohydrate binding, F:isomerase activity
c1134355_g1_i2	2	cg8425 gene product	1129	P:regulation of biological quality, P:multicellular organismal reproductive process, P:multi-multicellular organism process, P:single-multicellular organism process, P:mating, P:anatomical structure development, P:single-organism cellular process, P:cellular metabolic process, P:single-organism metabolic process, P:behavior, F:hydrolase activity, P:single-organism developmental process
c1134513_g2_i2	2	---NA---	664
c1134774_g3_i1	2	---NA---	799
c1134788_g2_i2	2	---NA---	827
c1135009_g1_i1	2	leucine rich repeat containing 34	1976
c1135104_g1_i3	2	cg8424 gene product	607	C:lipid particle, P:lipid storage, F:carboxylic ester hydrolase activity, P:determination of adult lifespan, P:response to organophosphorus
c1135141_g2_i1	2	---NA---	1659
c1135324_g1_i1	2	---NA---	1194
c1135661_g1_i2	2	---NA---	2403
c1135760_g1_i1	2	---NA---	1216
c1136206_g1_i1	2	---NA---	719
c1136219_g1_i1	2	---NA---	1308
c1136516_g4_i1	2	---NA---	1257
c1136695_g1_i1	2	cg8483 gene product	1179	C:extracellular region
c1136751_g1_i1	2	---NA---	2572
c1136853_g1_i5	2	ankyrin repeat and mynd domain-containing protein 1	4038	F:protein binding
c1137037_g1_i1	2	cg7332 gene product	1507	F:calcium ion binding
c1137066_g2_i1	2	---NA---	619
c1137270_g1_i1	2	hypothetical protein D910_11253	1137
c1137293_g1_i2	2	cg6483 gene product	852	P:proteolysis, F:serine-type endopeptidase activity
c1137321_g3_i1	2	---NA---	930
c1137346_g4_i1	2	---NA---	2024
c1137526_g1_i2	2	---NA---	655
c1137534_g2_i1	2	---NA---	768
c1137569_g1_i1	2	:gh07626 gene product	1537	F:zinc ion binding, F:oxidoreductase activity, P:oxidation-reduction process, F:fatty acid synthase activity
c1137592_g1_i1	2	cg15358 gene product	1274	F:carbohydrate binding
c1137847_g1_i1	2	sesb gene product	1068	P:cellular homeostasis, P:carboxylic acid transport, P:salivary gland cell autophagic cell death, P:establishment of localization in cell, F:secondary active transmembrane transporter activity, C:mitochondrial envelope, P:response to stimulus, F:carboxylic acid transmembrane transporter activity
c1137849_g1_i1	2	dat gene product	862	P:circadian sleep/wake cycle, F:dopamine transmembrane transporter activity, P:single-multicellular organism process, P:catecholamine metabolic process, P:single-organism transport, F:N-acetyltransferase activity
c1138170_g2_i1	2	---NA---	1044
c1138309_g1_i1	2	bg: gene product	875
c1138679_g1_i1	2	---NA---	969
c1138706_g1_i2	2	---NA---	1834
c1138787_g1_i3	2	cg6865 gene product	1480	P:cytoskeleton organization, P:proteolysis, C:membrane, F:serine-type endopeptidase activity, P:actin filament bundle assembly, P:morphogenesis of larval imaginal disc epithelium, C:plasma membrane
c1138876_g4_i2	2	---NA---	1012
c1139126_g1_i2	2	past1 gene product	1170
c1139425_g2_i2	2	ank gene product	1155	F:protein binding
c1139590_g3_i3	2	cg6906 gene product	823	F:zinc ion binding, F:carbonate dehydratase activity, P:one-carbon metabolic process
c1139683_g1_i3	2	---NA---	1592
c1139685_g1_i2	2	histone-lysine n-methyltransferase setmar-like	1988
c1139825_g1_i1	2	cg16935 gene product	1476	F:zinc ion binding, F:oxidoreductase activity, P:oxidation-reduction process
c1140162_g3_i1	2	ank gene product	1412	F:protein binding, P:organ development, P:single-organism cellular process, C:cytoplasmic part, P:regulation of biological process, P:single-organism developmental process
c1140226_g1_i1	2	lipid storage droplets surface binding protein 2	1181
c1140408_g1_i3	2	---NA---	1382
c1140449_g2_i1	2	morn repeat-containing protein 2-like	877
c1140473_g1_i2	2	---NA---	832
c1140764_g1_i1	2	---NA---	1019
c1140946_g2_i1	2	---NA---	884
c1141552_g1_i7	2	cg6869 gene product	2341	F:fucosyltransferase activity, C:membrane, P:protein glycosylation
c1141724_g1_i1	2	---NA---	677
c1141732_g1_i5	2	---NA---	657
c1141870_g1_i1	2	---NA---	2267
c1142279_g1_i3	2	---NA---	2358
c1142380_g1_i1	2	---NA---	1195
c1142482_g1_i2	2	---NA---	2246
c1142539_g2_i1	2	---NA---	2833
c1142997_g1_i1	2	protocadherin beta-15-like	1033	F:calcium ion binding, C:membrane, P:homophilic cell adhesion via plasma membrane adhesion molecules
c1143036_g1_i3	2	---NA---	2011
c1143138_g1_i3	2	cg3566 gene product	1150	C:lipid particle, F:electron carrier activity, C:mitochondrion, F:heme binding
c1143401_g1_i2	2	cg3524 gene product	1647	F:zinc ion binding, F:oxidoreductase activity, P:oxidation-reduction process
c1143477_g1_i3	2	csp gene product	1326	C:type Is terminal bouton, C:synaptic vesicle, C:type Ib terminal bouton, F:unfolded protein binding, P:neurogenesis, P:brain morphogenesis, P:protein folding, P:exocytosis, P:neurotransmitter secretion, C:microtubule associated complex, C:plasma membrane, P:locomotion involved in locomotory behavior, P:synaptic vesicle uncoating, P:response to heat, P:startle response
c1143682_g1_i2	2	hypothetical protein KGM_04620	1230
c1143823_g1_i1	2	---NA---	2031
c1144257_g5_i1	2	---NA---	992
c1144520_g3_i1	2	:gh05741 gene product	922	C:lipid particle, P:lipid storage, F:carboxylic ester hydrolase activity, P:determination of adult lifespan, P:response to organophosphorus
c1144833_g1_i1	2	---NA---	825
c1144925_g1_i3	2	---NA---	1494
c1145008_g2_i2	2	dc-stamp domain-containing protein 1	732	C:integral component of membrane
c1145375_g3_i2	2	---NA---	1853
c1145658_g1_i2	2	---NA---	1538
c1145759_g2_i2	2	---NA---	609
c1146011_g1_i4	2	cg8568 gene product	2006
c1146764_g2_i1	2	26s proteasome non-atpase regulatory subunit 13-like	1625	C:proteasome complex
c1146946_g1_i2	2	inter-alpha-trypsin inhibitor heavy chain h3	2200
c1147092_g1_i2	2	---NA---	742
c1147092_g3_i2	2	---NA---	961
c1147133_g2_i1	2	---NA---	1042
c1147247_g1_i1	2	upf0740 protein cg3062-like	867
c1147271_g2_i3	2	---NA---	2690
c1147283_g2_i1	2	bg: gene product	763
c1147283_g3_i3	2	bg: gene product	947
c1147530_g1_i1	2	PREDICTED: kallikrein-10	1527	P:proteolysis, F:serine-type endopeptidase activity
c1147618_g1_i2	2	---NA---	677
c1148110_g1_i2	2	---NA---	1663
c1148497_g1_i1	2	---NA---	1495
c1148518_g2_i1	2	cg9947 gene product	1609	C:membrane
c1148546_g1_i1	2	---NA---	948
c1148823_g2_i1	2	---NA---	1240
c1149514_g1_i2	2	galactoside 2-alpha-l-fucosyltransferase 2	893	P:carbohydrate metabolic process, C:membrane, F:galactoside 2-alpha-L-fucosyltransferase activity
c1149597_g1_i1	2	cg10374 gene product	771	P:lipid storage, P:regulation of biological process, P:single-organism process, C:intracellular part
c1149769_g1_i1	2	ank gene product	1643	C:Z disc, P:muscle cell cellular homeostasis, F:myosin II light chain binding, P:myoblast fusion, C:M band, C:fusome, C:spectrosome, P:cytoskeletal anchoring at plasma membrane, F:myosin II heavy chain binding, C:plasma membrane
c1149874_g1_i2	2	cg6865 gene product	1270	P:proteolysis, F:serine-type endopeptidase activity
c1149977_g2_i1	2	---NA---	1802
c1149985_g1_i2	2	cg3571 gene product	1405	P:developmental process involved in reproduction, P:response to oxidative stress, C:germline ring canal, P:regulation of cellular process, F:protein binding, P:single-multicellular organism process, P:ovarian nurse cell to oocyte transport, P:anatomical structure formation involved in morphogenesis, P:organelle organization, C:intracellular part, P:single-organism developmental process, P:cellula…
c1150178_g1_i3	2	hypothetical protein X777_01388	3841
c1150178_g2_i1	2	PREDICTED: uncharacterized protein LOC102674507	2395	F:protein binding
c1150197_g1_i2	2	---NA---	1897
c1150578_g2_i1	2	---NA---	2109
c1150646_g1_i1	2	---NA---	3145
c1150703_g1_i1	2	---NA---	1236
c1150703_g2_i1	2	---NA---	1312
c1150812_g1_i1	2	---NA---	1106
c1150906_g2_i1	2	cg17417 gene product	1178
c1151275_g3_i1	2	---NA---	733
c1151305_g1_i5	2	---NA---	2921
c1151425_g1_i2	2	cg5873 gene product	948	F:peroxidase activity, P:response to oxidative stress, P:prostaglandin biosynthetic process, P:phagocytosis, P:cellular component organization, P:neurogenesis, P:oxidation-reduction process, P:chorion-containing eggshell formation, C:microtubule associated complex, C:chorion, F:heme binding
c1151677_g1_i5	2	---NA---	915
c1151931_g3_i1	2	ank gene product	893	F:protein binding, C:cell part
c1151976_g1_i1	2	---NA---	2240
c1152478_g1_i1	2	---NA---	3210
c1152828_g1_i2	2	:ld21293 gene product	2976	P:biological_process, C:cellular_component, F:molecular_function
c1153116_g1_i2	2	---NA---	1053
c1153342_g1_i2	2	---NA---	3069
c1153393_g2_i1	2	---NA---	2075
c1153843_g1_i1	2	---NA---	1867
c1154593_g1_i1	2	bg: gene product	3013
c1154632_g1_i1	2	rna-directed dna polymerase from mobile element jockey-like	1092
c1154717_g1_i1	2	---NA---	3295
c1154848_g1_i2	2	---NA---	3668
c1155677_g4_i2	2	---NA---	1211
c1155798_g2_i3	2	---NA---	1077
c1156153_g1_i1	2	cg4096 gene product	3450	F:zinc ion binding, P:proteolysis, P:single-organism process, F:metalloendopeptidase activity, C:proteinaceous extracellular matrix
c1156356_g2_i1	2	ank gene product	1656	P:embryo development, P:germarium-derived egg chamber formation, P:regulation of cell fate specification, P:larval lymph gland hemopoiesis, P:dorsal/ventral pattern formation, imaginal disc, F:heterocyclic compound binding, P:cytoskeleton organization, P:segmentation, P:cell projection organization, P:anterior/posterior pattern specification, F:ion binding, P:imaginal disc-derived wing margin mor…
c1157402_g1_i1	2	androglobin isoform 1	3870	P:proteolysis, F:calcium-dependent cysteine-type endopeptidase activity, C:intracellular
c783082_g1_i1	2	hypothetical protein	939	P:proteolysis, F:cysteine-type peptidase activity, F:ADP binding
c804657_g1_i1	2	---NA---	782
c990027_g1_i1	2	lap gene product	1712	C:clathrin coat, P:neuron-neuron synaptic transmission, P:synaptic vesicle coating, P:clathrin coat assembly, C:synaptic vesicle, C:coated pit, C:cytosol, P:phototaxis, F:aminopeptidase activity, F:clathrin binding, P:receptor-mediated endocytosis, F:1-phosphatidylinositol binding
c1018023_g1_i2	3	eg: gene product	909	P:phagocytosis, F:SNAP receptor activity, C:integral component of membrane, P:single-organism cellular process, C:transport vesicle
c1064917_g1_i1	3	---NA---	1558
c1069175_g1_i2	3	cg14105 gene product	1409	F:protein binding
c1069884_g1_i3	3	cg3812 gene product	1343	F:1-acylglycerol-3-phosphate O-acyltransferase activity, C:membrane, P:phospholipid biosynthetic process, C:proteasome complex, P:behavioral response to ethanol
c1072591_g2_i1	3	cg8863 gene product	883	P:response to heat, C:cytoplasm, F:unfolded protein binding, P:neurogenesis, P:protein folding, C:microtubule associated complex
c1072776_g1_i1	3	---NA---	686
c1077082_g1_i1	3	---NA---	1127
c1077513_g1_i1	3	---NA---	1922
c1081322_g1_i2	3	cg16771 gene product	1819	P:metabolic process, F:phosphatase activity, P:response to nicotine, P:single-organism process, P:multicellular organismal process
c1082236_g1_i6	3	cg7394 gene product	973	P:neurogenesis
c1082805_g1_i1	3	cg1275 gene product	1135	P:single-organism behavior, P:single-multicellular organism process, F:electron carrier activity, C:integral component of membrane, C:transport vesicle
c1084646_g1_i1	3	cp1 gene product	1792	P:wing disc development, P:larval chitin-based cuticle development, F:structural constituent of chitin-based larval cuticle, P:protein catabolic process, F:cysteine-type endopeptidase activity, P:salivary gland cell autophagic cell death, P:chaeta development, C:fusome, C:microtubule associated complex, C:lysosome, C:lipid particle, P:multicellular organism reproduction, C:extracellular space, P:…
c1087488_g1_i2	3	:gh02419 gene product	782	P:mannose metabolic process, F:mannosidase activity, F:carbohydrate binding
c1088600_g1_i2	3	cg12796 gene product	1639	F:G-protein coupled peptide receptor activity, P:G-protein coupled receptor signaling pathway, C:integral component of membrane, F:neurotransmitter receptor activity, P:synaptic transmission, P:negative regulation of cellular process, F:G-protein coupled amine receptor activity
c1089436_g1_i1	3	cg9994 gene product	1731	P:actin filament organization, P:oocyte microtubule cytoskeleton polarization, P:border follicle cell migration, C:fusome, C:neuronal cell body, P:intracellular protein transport, P:cortical actin cytoskeleton organization, P:nucleocytoplasmic transport, C:terminal bouton, F:GTPase activity, P:regulation of trichome morphogenesis, P:regulation of synapse organization, P:small GTPase mediated sign…
c1090699_g1_i1	3	cg18508 gene product	768
c1090779_g1_i1	3	cg10733 gene product	1373	P:regulation of cellular process, C:intracellular membrane-bounded organelle, C:integral component of membrane, C:cytoplasmic part, P:positive regulation of biological process, P:single-organism process, P:transport
c1091984_g1_i1	3	---NA---	1424
c1092824_g1_i1	3	cg7322 gene product	1061	C:intracellular organelle, F:steroid dehydrogenase activity, acting on the CH-OH group of donors, NAD or NADP as acceptor, P:cellular hormone metabolic process, P:steroid metabolic process, C:cytoplasmic part, P:single-organism process
c1094351_g5_i1	3	---NA---	712
c1095130_g1_i1	3	cg4287 gene product	1251
c1096349_g1_i1	3	---NA---	1206
c1096844_g3_i1	3	---NA---	3393
c1097270_g2_i2	3	cat gene product	1827	P:calcium-dependent cell-cell adhesion via plasma membrane cell adhesion molecules, P:acetylcholine biosynthetic process, P:neuromuscular synaptic transmission, P:determination of adult lifespan, F:catalase activity, P:regulation of R7 cell differentiation, P:regulation of compound eye cone cell fate specification, C:voltage-gated calcium channel complex, P:regulation of retinal cone cell fate sp…
c1099120_g1_i1	3	cg8483 gene product	2135	C:extracellular region
c1099340_g1_i1	3	---NA---	621
c1099922_g1_i3	3	cg11745 gene product	920
c1100876_g1_i1	3	cg2827 gene product	1490
c1101019_g3_i1	3	---NA---	1040
c1101019_g4_i1	3	---NA---	796
c1101092_g1_i3	3	---NA---	765
c1103015_g1_i4	3	PREDICTED: uncharacterized protein C9E9.15-like	1053
c1103177_g1_i1	3	cg10872 gene product	1693	F:aspartic-type endopeptidase activity, P:defense response to Gram-negative bacterium, P:nurse cell apoptotic process, P:salivary gland cell autophagic cell death, P:neurogenesis, F:chromatin binding, C:extracellular region, C:microtubule associated complex, C:lysosome, C:nucleus, F:sequence-specific DNA binding transcription factor activity, F:protein binding, P:negative regulation of transcript…
c1104389_g1_i2	3	cg5493 gene product	997	F:cysteine dioxygenase activity, F:iron ion binding, P:oxidation-reduction process, P:L-cysteine metabolic process
c1104914_g1_i1	3	---NA---	932
c1105161_g1_i1	3	---NA---	896
c1105513_g1_i1	3	---NA---	910
c1105679_g1_i1	3	fer1hch gene product	1338	P:cellular iron ion homeostasis, P:cell proliferation, F:ferric iron binding, F:ferrous iron binding, C:intracellular ferritin complex, P:iron ion transport, P:post-embryonic development, C:Golgi apparatus, C:fusome, C:extracellular region, C:microtubule associated complex
c1105776_g1_i1	3	cg17035 gene product	878
c1105809_g6_i3	3	relish	702	C:nucleus, F:sequence-specific DNA binding transcription factor activity, P:regulation of transcription, DNA-templated
c1106327_g4_i1	3	cg1924 gene product	2450	P:molting cycle, chitin-based cuticle, P:response to starvation, P:imaginal disc-derived wing morphogenesis, P:triglyceride metabolic process, P:neurogenesis, P:brain morphogenesis, C:fusome, P:trehalose metabolic process, F:RNA polymerase II transcription coactivator activity, P:positive regulation of transcription from RNA polymerase II promoter, F:RNA polymerase II activating transcription fac…
c1106436_g1_i1	3	---NA---	678
c1106949_g1_i1	3	cg11079 gene product	767
c1107484_g1_i1	3	cg11474 gene product	2246	P:biological_process, C:cellular_component, F:molecular_function
c1108335_g1_i1	3	---NA---	1822
c1108619_g2_i1	3	cg12413 gene product	4085	F:nucleotide binding, F:sequence-specific DNA binding transcription factor activity, F:RNA binding, P:regulation of DNA-templated transcription, termination
c1108654_g1_i3	3	ribosome-associated membrane protein	1411	P:cellular protein modification process, C:endoplasmic reticulum, C:ribosome
c1108679_g1_i3	3	---NA---	913
c1110255_g1_i4	3	cg4347 gene product	1806	P:UDP-glucose metabolic process, F:UTP:glucose-1-phosphate uridylyltransferase activity
c1110468_g1_i5	3	---NA---	622
c1111015_g1_i2	3	cg9172 gene product	1318	C:mitochondrial respiratory chain complex I, F:quinone binding, P:mitochondrial electron transport, NADH to ubiquinone, P:determination of adult lifespan, F:NADH dehydrogenase (ubiquinone) activity, F:4 iron, 4 sulfur cluster binding, P:mitochondrial respiratory chain complex I assembly, P:response to reactive oxygen species
c1111366_g4_i1	3	---NA---	1114
c1111424_g1_i1	3	charybde gene product	1675	P:negative regulation of growth, P:multicellular organism reproduction, P:cell death, P:negative regulation of signal transduction, C:cytoplasm, P:head involution, P:cellular response to DNA damage stimulus
c1111465_g2_i5	3	---NA---	1257
c1111790_g1_i1	3	:gh05741 gene product	953	P:biological_process, F:carboxylic ester hydrolase activity, C:cellular_component
c1111815_g3_i1	3	t3dh gene product	2510	F:metal ion binding, F:oxidoreductase activity, P:oxidation-reduction process
c1112763_g1_i1	3	---NA---	1482
c1112795_g1_i2	3	---NA---	1144
c1112975_g5_i1	3	---NA---	972
c1113040_g1_i1	3	---NA---	1104
c1113304_g4_i3	3	m 21ab gene product	2000	P:wing disc development, F:ATP binding, P:chaeta development, P:S-adenosylmethionine biosynthetic process, F:methionine adenosyltransferase activity
c1113948_g2_i1	3	---NA---	1558
c1114106_g1_i1	3	cg6770 gene product	1426	P:response to oxidative stress
c1114482_g1_i1	3	---NA---	1761
c1114558_g1_i1	3	cg7484 gene product	1179
c1114876_g1_i1	3	vascular endothelial growth factor a-a-like	701	F:growth factor activity, C:membrane
c1114985_g1_i1	3	cg9792 gene product	662	P:cuticle pigmentation, P:melanin biosynthetic process, C:extracellular region, F:isomerase activity
c1115318_g3_i1	3	---NA---	1250
c1115621_g1_i1	3	---NA---	859
c1116149_g1_i2	3	cg5567 gene product	1291	P:metabolic process, F:phosphatase activity
c1116358_g1_i1	3	cg12918 gene product	938	P:regulation of protein secretion, P:maternal specification of dorsal/ventral axis, oocyte, germ-line encoded, P:polarity specification of dorsal/ventral axis, C:endoplasmic reticulum, P:regulation of protein processing
c1116382_g1_i1	3	---NA---	1895
c1116466_g1_i2	3	---NA---	805
c1116528_g1_i2	3	cg6656 gene product	796	F:acid phosphatase activity
c1116584_g1_i1	3	---NA---	1419
c1117544_g1_i1	3	---NA---	908
c1117764_g1_i1	3	---NA---	789
c1117771_g8_i1	3	---NA---	1099
c1117777_g3_i1	3	baldspot gene product	2737	P:spindle organization, P:cellular component assembly, C:integral component of membrane, P:meiotic cytokinesis, P:meiotic nuclear division
c1118007_g1_i1	3	cg10374 gene product	1118	C:lipid particle, P:regulation of transport, F:protein binding, P:imaginal disc-derived wing morphogenesis, P:sequestering of triglyceride, P:lipid particle transport along microtubule, C:microtubule associated complex, P:negative regulation of lipid catabolic process
c1118509_g1_i3	3	probable low affinity copper uptake protein 2	1006	C:integral component of membrane, F:copper ion transmembrane transporter activity, P:copper ion transmembrane transport
c1118648_g2_i1	3	---NA---	937
c1118832_g1_i4	3	sev gene product	1588
c1119258_g2_i2	3	---NA---	787
c1119555_g1_i2	3	cg14331 gene product	1215
c1119683_g1_i1	3	---NA---	928
c1120307_g1_i1	3	cg3744 gene product	789	P:proteolysis, F:serine-type peptidase activity, F:dipeptidyl-peptidase activity
c1120588_g2_i2	3	---NA---	617
c1120744_g1_i1	3	cg9914 gene product	1850	F:coenzyme binding, F:oxidoreductase activity, acting on the CH-OH group of donors, NAD or NADP as acceptor, C:mitochondrion, P:oxidation-reduction process, C:protein complex, C:intracellular organelle part, P:fatty acid metabolic process, P:response to stress
c1120780_g1_i2	3	---NA---	985
c1120785_g1_i1	3	---NA---	666
c1120828_g1_i3	3	cg2059 gene product	2105	F:catalytic activity
c1120979_g1_i4	3	---NA---	2218
c1121073_g2_i1	3	type-1 angiotensin ii receptor-associated protein	1018
c1121567_g1_i1	3	cg1213 gene product	2337	P:transmembrane transport, P:trehalose transport, C:integral component of membrane, F:sugar transmembrane transporter activity, P:positive regulation of JAK-STAT cascade
c1121669_g2_i2	3	cg10527 gene product	921	F:farnesoic acid O-methyltransferase activity, C:cytoplasm
c1121694_g1_i1	3	cg6666 gene product	1213	C:succinate dehydrogenase complex, F:electron carrier activity, P:tricarboxylic acid cycle, F:succinate dehydrogenase activity
c1122184_g2_i4	3	---NA---	1297
c1122488_g2_i3	3	---NA---	1301
c1122787_g1_i1	3	cg1129 gene product	2490	P:biosynthetic process, F:mannose-1-phosphate guanylyltransferase activity
c1122815_g1_i6	3	cg15828 gene product	1839	P:lipid transport, F:lipid transporter activity
c1123053_g1_i2	3	hypothetical protein KGM_12267	1418
c1123107_g1_i1	3	---NA---	1332
c1123137_g2_i6	3	cg5010 gene product	1334
c1123339_g1_i1	3	cg18522 gene product	818	P:pyrimidine nucleobase metabolic process, P:arginine metabolic process, F:oxidoreductase activity, acting on CH or CH2 groups, P:determination of adult lifespan, P:oxidation-reduction process, P:purine nucleobase metabolic process, P:glycerophospholipid metabolic process, F:binding, P:tryptophan metabolic process, C:microtubule associated complex
c1123476_g2_i2	3	cg2852 gene product	1542	F:cyclosporin A binding, P:'de novo' protein folding, C:microtubule associated complex, P:mRNA splicing, via spliceosome, C:lipid particle, C:endoplasmic reticulum lumen, P:multicellular organism reproduction, C:nuclear membrane, C:extracellular space, F:peptidyl-prolyl cis-trans isomerase activity, P:phototransduction, visible light, F:RNA binding, C:catalytic step 2 spliceosome, C:precatalytic …
c1123567_g1_i1	3	---NA---	1439
c1123570_g2_i1	3	cg17271 gene product	1758
c1123617_g1_i1	3	cg12384 gene product	1661
c1123641_g1_i1	3	---NA---	1197
c1123752_g1_i1	3	cg17099 gene product	1275	P:axonogenesis
c1123761_g5_i1	3	---NA---	1662
c1124246_g1_i5	3	cg8993 gene product	1463	C:organelle envelope, P:response to oxidative stress, C:nucleus, F:protein disulfide oxidoreductase activity, P:determination of adult lifespan, C:mitochondrion, P:glycerol ether metabolic process, P:cell redox homeostasis, C:endoplasmic reticulum, P:defense response to fungus, P:cellular response to DNA damage stimulus
c1124261_g2_i1	3	ninae gene product	1943	C:subrhabdomeral cisterna, P:photoreceptor cell morphogenesis, F:G-protein coupled photoreceptor activity, P:male courtship behavior, C:rough endoplasmic reticulum, P:response to light intensity, P:adenylate cyclase-modulating G-protein coupled receptor signaling pathway, P:adult locomotory behavior, P:octopamine or tyramine signaling pathway, C:multivesicular body, P:visual perception, F:G-prote…
c1124456_g1_i3	3	arp-like gene product	1040	P:neuron cellular homeostasis, P:neuron projection development, C:extracellular region
c1124711_g5_i2	3	---NA---	614
c1124768_g4_i2	3	---NA---	639
c1124830_g2_i2	3	cg3214 gene product	999	C:mitochondrial respiratory chain complex I, P:mitochondrial electron transport, NADH to ubiquinone, F:electron carrier activity, F:NADH dehydrogenase (ubiquinone) activity
c1125050_g1_i2	3	---NA---	2434
c1125134_g4_i2	3	fer2lch gene product	1112	P:cellular iron ion homeostasis, P:hemolymph coagulation, F:ferric iron binding, F:ferrous iron binding, C:intracellular ferritin complex, P:iron ion transport, C:Golgi apparatus, P:chaeta development, C:extracellular region
c1125216_g1_i1	3	hypothetical protein L798_02751	912
c1125366_g1_i1	3	gst2 gene product	1171	P:response to oxidative stress, F:glutathione peroxidase activity, F:protein binding, C:cytoplasm, P:glutathione metabolic process, F:glutathione transferase activity
c1125384_g1_i2	3	---NA---	836
c1125551_g2_i2	3	dolichol-phosphate mannosyltransferase subunit 3-like	764
c1125567_g2_i3	3	cg10778 gene product	1344	F:transferase activity, transferring alkyl or aryl (other than methyl) groups
c1125702_g1_i1	3	---NA---	984
c1125793_g1_i1	3	cg5364 gene product	2822
c1125819_g1_i1	3	---NA---	2854
c1125920_g1_i5	3	cg10688 gene product	1773	P:GDP-mannose biosynthetic process, F:phosphomannomutase activity, C:cytoplasm, P:cellular response to hypoxia
c1125986_g1_i1	3	cg11709 gene product	1178	F:peptidoglycan binding, F:peptidoglycan receptor activity, F:zinc ion binding, P:defense response to Gram-negative bacterium, P:response to peptidoglycan, P:determination of adult lifespan, P:peptidoglycan catabolic process, P:regulation of Toll signaling pathway, C:extracellular region, P:negative regulation of innate immune response, F:N-acetylmuramoyl-L-alanine amidase activity, C:microtubule…
c1126033_g1_i4	3	cg5966 gene product	2269	P:lipid metabolic process, P:imaginal disc-derived wing morphogenesis, F:triglyceride lipase activity
c1126089_g1_i1	3	---NA---	3466
c1126363_g1_i4	3	gene product	2305	C:lipid particle, C:peroxisome, F:sterol binding, F:transferase activity, transferring acyl groups other than amino-acyl groups, F:phospholipid transporter activity, C:mitochondrion, P:metabolic process, P:phospholipid transport
c1126515_g4_i1	3	---NA---	970
c1126568_g1_i2	3	---NA---	1287
c1126621_g1_i2	3	cg10407 gene product	711	C:extracellular space, P:multicellular organism reproduction
c1126677_g3_i1	3	---NA---	1332
c1126786_g1_i1	3	to gene product	662	P:response to oxidative stress, C:extracellular space, C:cytoplasm, P:determination of adult lifespan, P:metabolic process, P:male courtship behavior, P:behavioral response to starvation, P:adult feeding behavior, P:circadian rhythm
c1126882_g2_i1	3	---NA---	1372
c1126950_g1_i1	3	---NA---	682
c1126960_g1_i1	3	---NA---	1842
c1127052_g7_i1	3	---NA---	1262
c1127093_g1_i1	3	---NA---	1981
c1127230_g1_i1	3	hgo gene product	1792	P:L-phenylalanine catabolic process, P:tyrosine metabolic process, P:oxidation-reduction process, F:homogentisate 1,2-dioxygenase activity
c1127320_g3_i1	3	cg9443 gene product	1488	P:regulation of cellular process, C:integral component of membrane, P:positive regulation of biological process, P:single-organism process, P:transport
c1127525_g1_i1	3	cg6119 gene product	2334	P:transmembrane transport, C:integral component of membrane, F:transporter activity, C:plasma membrane
c1127527_g1_i1	3	pacifastin-related serine protease inhibitor precursor	744	F:serine-type endopeptidase inhibitor activity, C:extracellular region, P:negative regulation of peptidase activity
c1127647_g1_i1	3	cg16926 gene product	1056
c1128016_g1_i1	3	wbl gene product	1712	P:regulation of multicellular organism growth, P:protein targeting to Golgi, F:protein homodimerization activity, P:anatomical structure development, P:dorsal/ventral axis specification, P:protein processing, C:endoplasmic reticulum, P:single-organism developmental process
c1128020_g3_i3	3	---NA---	1371
c1128376_g1_i1	3	---NA---	619
c1128376_g3_i1	3	cg5091 gene product	2134	C:endoplasmic reticulum membrane, F:transferase activity, transferring hexosyl groups
c1128505_g2_i2	3	adp-sugar pyrophosphatase-like protein	1851
c1128568_g1_i2	3	cg17533 gene product	801	P:response to heat, F:glutathione peroxidase activity, F:protein binding, P:glutathione metabolic process, F:glutathione transferase activity, F:DDT-dehydrochlorinase activity
c1128584_g1_i2	3	bg: gene product	840	P:protein folding
c1128709_g2_i2	3	---NA---	1195
c1128755_g3_i1	3	cg17119 gene product	2233
c1129191_g1_i3	3	cg9836 gene product	1279	F:iron ion binding, F:iron-sulfur cluster binding, P:iron-sulfur cluster assembly
c1129324_g1_i1	3	---NA---	975
c1129368_g1_i1	3	---NA---	1323
c1129709_g1_i4	3	gene product	1435	P:regulation of cell shape, P:cell adhesion, P:basolateral protein localization, F:calcium-dependent phospholipid binding, F:actin binding, F:spectrin binding, F:calcium ion binding, C:cell cortex, C:membrane, P:maintenance of cell polarity, P:wing disc dorsal/ventral pattern formation, P:regulation of multivesicular body size involved in endosome transport, C:endomembrane system
c1130014_g2_i1	3	---NA---	2263
c1130121_g1_i1	3	---NA---	1240
c1130200_g1_i2	3	cg9358 gene product	824	P:anatomical structure development, P:single-organism developmental process
c1130256_g1_i1	3	---NA---	891
c1130478_g1_i1	3	cg9364 gene product	1979	P:trehalose metabolic process, F:alpha,alpha-trehalase activity
c1130698_g1_i3	3	cg6414 gene product	1557	C:cytoplasm, P:multicellular organismal development, P:response to stimulus, P:single-organism developmental process
c1130811_g1_i2	3	cg9572 gene product	1417	F:protein binding
c1130827_g1_i1	3	adp-sugar pyrophosphatase	725	F:hydrolase activity
c1130885_g1_i1	3	---NA---	1289
c1130977_g1_i2	3	cg9033 gene product	1124	C:integral component of membrane
c1131067_g1_i1	3	---NA---	1413
c1131503_g2_i2	3	---NA---	1481
c1131542_g3_i1	3	cg5278 gene product	2079	P:spindle assembly, P:actomyosin contractile ring assembly, P:meiosis I cytokinesis, C:integral component of membrane, P:meiosis II cytokinesis, P:neurogenesis, P:male meiosis cytokinesis, P:meiotic spindle organization
c1131564_g2_i1	3	---NA---	1419
c1131708_g1_i1	3	---NA---	2365
c1131714_g4_i1	3	---NA---	1364
c1131798_g3_i1	3	hypothetical protein DAPPUDRAFT_229131	1846
c1131825_g2_i1	3	regucalcin gene product	1256	C:lipid particle, C:extracellular space, P:multicellular organism reproduction, P:regulation of cell proliferation involved in imaginal disc-derived wing morphogenesis, F:calcium ion binding, P:negative regulation of imaginal disc-derived wing size, P:cold acclimation, F:enzyme regulator activity
c1131860_g1_i5	3	ppl gene product	1301	P:glycine decarboxylation via glycine cleavage system, C:glycine cleavage complex
c1131934_g1_i3	3	n alpha-96ab gene product	2162	F:acetylcholine-activated cation-selective channel activity, P:ion transport, C:postsynaptic membrane, C:integral component of membrane
c1131958_g1_i1	3	---NA---	1478
c1132005_g1_i3	3	gene product	2560	C:nucleus, F:protein binding, P:regulation of mitotic nuclear division, P:cell fate commitment, P:neurogenesis, C:cytoplasmic part, P:regulation of molecular function, P:mitotic cell cycle, embryonic
c1132034_g1_i2	3	---NA---	1202
c1132174_g4_i1	3	---NA---	641
c1132499_g3_i1	3	sp4 gene product	1818	F:serine-type endopeptidase inhibitor activity, C:extracellular space, P:negative regulation of protein processing, P:imaginal disc-derived wing expansion, P:negative regulation of Toll signaling pathway, P:negative regulation of proteolysis, P:chaeta development
c1132507_g4_i1	3	cyp4g15 gene product	1601	C:lipid particle, F:oxidoreductase activity, acting on paired donors, with incorporation or reduction of molecular oxygen, F:iron ion binding, F:electron carrier activity, C:intracellular membrane-bounded organelle, C:membrane, P:oxidation-reduction process, P:steroid biosynthetic process, F:heme binding
c1132759_g1_i1	3	cg3977 gene product	2130	C:integral component of membrane, F:copper ion transmembrane transporter activity, P:copper ion transmembrane transport
c1132896_g1_i6	3	cg13585 gene product	919
c1132921_g1_i3	3	cg6074 gene product	1232	F:zinc ion binding, F:carbonate dehydratase activity, P:one-carbon metabolic process
c1133058_g2_i1	3	---NA---	1886
c1133275_g1_i1	3	---NA---	741
c1133381_g1_i1	3	---NA---	1116
c1133398_g3_i1	3	cg5885 gene product	762	C:lipid particle, P:cotranslational protein targeting to membrane, C:integral component of endoplasmic reticulum membrane, C:Sec61 translocon complex, C:signal recognition particle, endoplasmic reticulum targeting
c1133676_g1_i1	3	---NA---	1908
c1133768_g5_i1	3	---NA---	1888
c1133783_g1_i1	3	cg10872 gene product	1706	P:defense response to Gram-negative bacterium, P:nurse cell apoptotic process, P:salivary gland cell autophagic cell death, C:extracellular region, C:microtubule associated complex, C:lysosome
c1133843_g1_i1	3	cg1534 gene product	1674	P:determination of adult lifespan, P:regulation of autophagy, C:amphisome, P:regulation of protein ubiquitination, P:macroautophagy
c1133930_g1_i1	3	---NA---	793
c1134060_g2_i2	3	cg10939 gene product	2886	P:regulation of biological quality, P:regulation of developmental process, F:protein binding, P:system development, P:regulation of cell projection assembly, C:spliceosomal complex, P:anatomical structure morphogenesis, P:positive regulation of cell projection organization, P:single-organism developmental process
c1134095_g2_i1	3	hypothetical protein L798_12479	2330
c1134154_g1_i1	3	---NA---	882
c1134382_g1_i1	3	---NA---	840
c1134422_g1_i2	3	cg5287 gene product	2007	C:integral component of membrane, F:phospho-N-acetylmuramoyl-pentapeptide-transferase activity
c1134656_g3_i2	3	eg: gene product	1796
c1134868_g1_i1	3	---NA---	2633
c1135044_g1_i1	3	---NA---	797
c1135072_g1_i1	3	---NA---	1932
c1135139_g1_i2	3	---NA---	2004
c1135281_g2_i2	3	---NA---	1182
c1135293_g1_i1	3	---NA---	860
c1135579_g2_i1	3	gl gene product	2951	C:apicolateral plasma membrane, P:midgut development, P:determination of adult lifespan, P:transforming growth factor beta receptor signaling pathway, P:eye-antennal disc morphogenesis, P:decapentaplegic signaling pathway, C:kinetochore, P:intracellular protein transport, P:sensory perception of sound, P:negative regulation of neuroblast proliferation, C:kinetochore microtubule, P:basal protein l…
c1135674_g3_i2	3	cg3774 gene product	2264	P:UDP-glucose transport, P:GDP-mannose transport, P:heparan sulfate proteoglycan biosynthetic process, P:CMP-N-acetylneuraminate transport, F:UDP-glucose transmembrane transporter activity, P:protein O-linked fucosylation, P:UDP-xylose transport, F:UDP-N-acetylglucosamine transmembrane transporter activity, F:UDP-glucuronic acid transmembrane transporter activity, F:UDP-xylose transmembrane trans…
c1136125_g1_i1	3	lsp1beta gene product	651	C:extracellular space, P:cell differentiation
c1136181_g2_i1	3	---NA---	4445
c1136265_g1_i4	3	---NA---	4947
c1136326_g2_i1	3	---NA---	1863
c1136353_g1_i1	3	---NA---	1121
c1136420_g3_i1	3	cg9796 gene product	1255	F:oxidoreductase activity, acting on a sulfur group of donors, P:oxidation-reduction process, C:cellular_component
c1136530_g3_i2	3	---NA---	1131
c1136533_g1_i6	3	cg15828 gene product	4294
c1136617_g1_i2	3	cg2789 gene product	1039	C:integral component of membrane
c1136647_g1_i1	3	cg5919 gene product	951	F:isopentenyl-diphosphate delta-isomerase activity, P:isoprenoid biosynthetic process, F:hydrolase activity
c1136692_g1_i2	3	cg8036 gene product	2297	C:lipid particle, P:regulation of chromatin silencing, F:transketolase activity, P:cytoplasmic microtubule organization, C:microtubule associated complex
c1136786_g1_i4	3	neuroparsin 4 precursor	904	P:neuropeptide signaling pathway, F:hormone activity
c1136901_g2_i1	3	cg8417 gene product	2544	P:carbohydrate metabolic process, F:zinc ion binding, P:GDP-mannose biosynthetic process, F:mannose-6-phosphate isomerase activity
c1137048_g1_i1	3	cg1518 gene product	3013	P:wing disc development, C:oligosaccharyltransferase complex, P:protein glycosylation, P:chaeta development, F:oligosaccharyl transferase activity
c1137212_g2_i2	3	---NA---	1084
c1137235_g1_i1	3	cg7010 gene product	1907	F:3-methyl-2-oxobutanoate dehydrogenase (2-methylpropanoyl-transferring) activity, P:fatty-acyl-CoA biosynthetic process, C:3-methyl-2-oxobutanoate dehydrogenase (lipoamide) complex
c1137643_g2_i1	3	to gene product	1574	P:response to oxidative stress, C:extracellular space, C:cytoplasm, P:determination of adult lifespan, P:metabolic process, P:male courtship behavior, P:behavioral response to starvation, P:adult feeding behavior, P:circadian rhythm
c1137647_g2_i1	3	apoptosis regulator bax	1554
c1137662_g1_i6	3	cg10621 gene product	1242	F:S-adenosylmethionine-homocysteine S-methyltransferase activity
c1137799_g3_i3	3	cg7870 gene product	1524	P:plasma membrane organization, P:chitin-based cuticle development, P:protein O-linked glycosylation, P:embryonic pattern specification, P:septate junction assembly, P:Golgi organization, F:dolichyl-phosphate beta-glucosyltransferase activity, P:protein N-linked glycosylation, C:endoplasmic reticulum, P:endoplasmic reticulum organization, P:segment specification
c1137878_g1_i1	3	cg5677 gene product	1853	C:integral component of membrane, P:signal peptide processing, F:peptidase activity, C:signal peptidase complex
c1138136_g3_i3	3	phosphoenolpyruvate phosphomutase	1231	F:phosphoenolpyruvate mutase activity, P:organic phosphonate biosynthetic process, F:metal ion binding
c1138142_g1_i1	3	cg7675 gene product	1634	F:oxidoreductase activity, acting on CH-OH group of donors, P:response to X-ray, P:defense response to Gram-negative bacterium, C:cytoplasm, P:regulation of reactive oxygen species metabolic process
c1138172_g2_i3	3	spat gene product	2129	C:lipid particle, C:peroxisome, C:mitochondrial matrix, F:serine-pyruvate transaminase activity, F:alanine-glyoxylate transaminase activity, P:glyoxylate catabolic process
c1138337_g2_i1	3	---NA---	793
c1138407_g1_i1	3	---NA---	3436
c1138411_g1_i1	3	cg4822 gene product	1962	C:membrane, P:transport
c1138609_g1_i1	3	---NA---	720
c1138772_g1_i1	3	---NA---	1785
c1138955_g2_i3	3	asparagine synthetase	2287	F:nucleotide binding, P:asparagine biosynthetic process, F:asparagine synthase (glutamine-hydrolyzing) activity
c1139115_g1_i1	3	cg14688 gene product	1009
c1139175_g1_i1	3	cg3625 gene product	1025	C:integral component of membrane
c1139285_g1_i3	3	---NA---	949
c1139300_g4_i1	3	---NA---	1540
c1139339_g1_i7	3	---NA---	877
c1139432_g1_i1	3	cg2994 gene product	2366	C:lipid particle, C:fusome, C:signal recognition particle receptor complex, F:signal sequence binding
c1139612_g1_i2	3	cg6385 gene product	3257	F:sarcosine dehydrogenase activity, F:protein binding, C:cytoplasm, P:oxidation-reduction process
c1139627_g1_i2	3	nmda1 gene product	1640	C:N-methyl-D-aspartate selective glutamate receptor complex, F:receptor binding, F:N-methyl-D-aspartate selective glutamate receptor activity
c1139687_g1_i1	3	adenosine deaminase	1413	P:regulation of T cell differentiation, P:regulation of response to stimulus, P:positive regulation of T cell activation, P:carbohydrate derivative metabolic process, C:cell part, P:nucleobase-containing compound biosynthetic process, P:purine-containing compound biosynthetic process, P:negative regulation of cellular process, P:nucleoside phosphate metabolic process, F:deaminase activity
c1139704_g5_i1	3	---NA---	799
c1139826_g1_i1	3	cg17643 gene product	815
c1140016_g3_i3	3	cg2781 gene product	3045	P:spindle assembly, P:actomyosin contractile ring assembly, P:meiosis I cytokinesis, C:integral component of membrane, P:meiosis II cytokinesis, P:neurogenesis, P:male meiosis cytokinesis, P:meiotic spindle organization
c1140052_g1_i1	3	:ld24639 gene product	1152	P:dorsal closure, P:central nervous system development, F:UDP-N-acetylglucosamine diphosphorylase activity, P:regulation of tube size, open tracheal system, P:chitin-based embryonic cuticle biosynthetic process, P:cuticle chitin biosynthetic process, P:extracellular matrix organization, P:embryonic epithelial tube formation, P:axonal fasciculation
c1140339_g3_i1	3	---NA---	808
c1140552_g1_i4	3	bg: gene product	3956	P:negative regulation of gene expression, F:protein binding, P:motor neuron axon guidance, F:calcium ion binding, P:lateral inhibition, P:proteolysis, P:imaginal disc-derived wing vein morphogenesis, P:protein processing, P:defasciculation of motor neuron axon, F:metalloendopeptidase activity
c1140612_g1_i4	3	cg6906 gene product	1928	F:zinc ion binding, F:carbonate dehydratase activity, P:one-carbon metabolic process
c1140715_g1_i1	3	cg13782 gene product	1532
c1140774_g2_i2	3	---NA---	1258
c1140912_g2_i2	3	to gene product	1577	P:response to oxidative stress, P:mating behavior, P:multicellular organism reproduction, P:rhythmic process, P:single-organism behavior, P:single-multicellular organism process, P:response to starvation, P:feeding behavior, P:aging, C:extracellular region, C:intracellular part
c1141000_g3_i1	3	PREDICTED: uncharacterized protein LOC101746003	1703
c1141038_g4_i1	3	cg5080 gene product	2380	P:biological_process, C:cellular_component, F:molecular_function
c1141156_g1_i2	3	---NA---	1619
c1141173_g3_i3	3	gene product	1157	P:anatomical structure development, P:single-organism developmental process
c1141270_g3_i3	3	cg10171 gene product	1369	C:integral component of membrane
c1141286_g1_i1	3	---NA---	1633
c1141333_g2_i1	3	---NA---	1382
c1141361_g1_i2	3	cg4020 gene product	1977	F:fatty-acyl-CoA reductase (alcohol-forming) activity
c1141471_g2_i1	3	---NA---	781
c1141501_g1_i1	3	pathogenesis-related protein 5	1621
c1141513_g1_i1	3	cg4690 gene product	2657	P:single-organism process
c1141692_g1_i2	3	---NA---	1146
c1141777_g1_i1	3	---NA---	1566
c1141867_g3_i2	3	sodh-2 gene product	1364	F:L-iditol 2-dehydrogenase activity, P:oxidation-reduction process
c1141882_g1_i1	3	sli gene product	1268	P:embryo development, P:signal transduction, P:neuron projection morphogenesis, P:mesoderm development, P:anatomical structure formation involved in morphogenesis, P:organ development, P:cell morphogenesis involved in neuron differentiation, P:tissue migration, C:membrane part, F:receptor binding, P:positive regulation of biological process, C:plasma membrane, P:chemotaxis, P:cell migration
c1141919_g1_i2	3	orct gene product	1959	P:positive regulation of cell growth, P:organic cation transport, F:organic cation transmembrane transporter activity, P:germ-band shortening, P:apoptotic process, C:integral component of membrane, P:positive regulation of multicellular organism growth
c1141962_g2_i5	3	cg9911 gene product	1083	C:cell pole, F:disulfide oxidoreductase activity, C:rough endoplasmic reticulum, C:fusome, C:neuronal cell body, P:protein folding, P:single-organism metabolic process, C:cell surface, C:nuclear envelope, C:lipid particle, C:endoplasmic reticulum lumen, P:positive regulation of apoptotic cell clearance, C:extracellular space, F:protein disulfide isomerase activity, C:perinuclear region of cytopla…
c1142147_g1_i1	3	---NA---	1877
c1142245_g1_i1	3	hypothetical protein L798_02839	1556
c1142250_g1_i2	3	cg16707 gene product	2067	P:long-term memory, P:multicellular organism reproduction, P:imaginal disc-derived wing morphogenesis, C:cytoplasmic vesicle, P:olfactory learning, P:behavioral response to ethanol, P:regulation of cell proliferation
c1142266_g1_i1	3	---NA---	1194
c1142397_g1_i1	3	cg7545 gene product	2778	P:immune response, P:regulation of cellular process, F:protein binding, P:multicellular organismal development, P:response to other organism, C:membrane, P:anatomical structure development, C:cell part, P:single-organism cellular process, P:defense response
c1142468_g1_i1	3	---NA---	1545
c1142522_g1_i2	3	---NA---	1627
c1142559_g1_i1	3	---NA---	1623
c1142577_g1_i3	3	hypothetical protein L798_11004	3100
c1142729_g2_i2	3	cg3394 gene product	2605	F:catalytic activity, P:metabolic process, F:long-chain fatty acid transporter activity
c1142747_g1_i1	3	---NA---	1470
c1142945_g4_i2	3	cg8672 gene product	1472
c1143037_g2_i1	3	cyp4d2 gene product	1972	F:iron ion binding, F:oxidoreductase activity, acting on paired donors, with incorporation or reduction of molecular oxygen, P:oxidation-reduction process, F:heme binding
c1143051_g1_i1	3	cg9701 gene product	1937
c1143222_g1_i1	3	cg9701 gene product	1360	P:carbohydrate metabolic process, F:hydrolase activity, hydrolyzing O-glycosyl compounds
c1143437_g1_i2	3	cg1665 gene product	1492	F:pyridoxal phosphate binding, F:catalytic activity, F:molybdenum ion binding
c1143725_g1_i2	3	---NA---	1150
c1143750_g1_i4	3	:ld34343 gene product	3810	F:protein serine/threonine phosphatase activity, P:spindle assembly, P:signal transduction, P:determination of adult lifespan, P:chromosome segregation, P:regulation of cell cycle, C:protein phosphatase type 2A complex, F:protein phosphatase type 2A regulator activity
c1143794_g1_i1	3	cg14291 gene product	2663	F:sulfuric ester hydrolase activity, F:N-sulfoglucosamine sulfohydrolase activity, P:metabolic process, P:regulation of signal transduction
c1143824_g1_i1	3	low quality protein: selenoprotein n	1809
c1144095_g1_i1	3	---NA---	671
c1144095_g2_i1	3	---NA---	1251
c1144175_g4_i2	3	---NA---	1557
c1144224_g2_i4	3	cg13414 gene product	1284	F:protein binding
c1144320_g1_i1	3	cg4382 gene product	2879	P:biological_process, F:carboxylic ester hydrolase activity, C:cellular_component
c1144436_g2_i2	3	creg gene product	1471	F:FMN binding, F:oxidoreductase activity, P:oxidation-reduction process
c1144500_g1_i1	3	cg9328 gene product	2784
c1144615_g2_i1	3	cg7084 gene product	2069	P:transmembrane transport, F:transmembrane transporter activity, P:multicellular organismal development, P:anatomical structure development, C:integral component of membrane
c1144637_g4_i1	3	cg6426 gene product	652	F:lysozyme activity
c1144729_g1_i1	3	---NA---	1511
c1144786_g1_i1	3	---NA---	3906
c1144810_g1_i1	3	cystatin precursor	722	F:cysteine-type endopeptidase inhibitor activity
c1144869_g1_i1	3	glaz gene product	1026	C:extracellular space, P:determination of adult lifespan, P:cellular response to oxidative stress, P:cellular response to starvation
c1144971_g1_i1	3	---NA---	842
c1144974_g1_i1	3	cg10299 gene product	1627
c1145021_g2_i2	3	---NA---	1612
c1145060_g1_i3	3	cg18410 gene product	1121	F:nucleic acid binding, F:hydrolase activity
c1145068_g1_i1	3	cg16974 gene product	1768	P:pattern specification process, P:anatomical structure morphogenesis, P:response to fungus, P:neuron development, C:membrane part, C:plasma membrane, P:response to bacterium, F:protein binding, C:cytoplasm, P:antimicrobial humoral response, P:regulation of defense response, P:regulation of cellular biosynthetic process, P:regulation of immune response
c1145148_g1_i2	3	ogre gene product	1819	C:apicolateral plasma membrane, C:lateral plasma membrane, P:foregut morphogenesis, F:photoreceptor activity, P:jump response, F:gap junction channel activity, P:olfactory behavior, P:regulation of membrane depolarization, P:phototransduction, C:intracellular part, C:gap junction, P:germarium-derived female germ-line cyst formation, P:cell communication by electrical coupling, P:gap junction asse…
c1145176_g2_i1	3	---NA---	1948
c1145554_g1_i2	3	bg: gene product	1735	F:protein binding, P:multicellular organismal development, P:single-organism cellular process
c1145621_g1_i1	3	---NA---	5191
c1145623_g3_i5	3	cg6928 gene product	2966	P:sulfate transport, F:secondary active sulfate transmembrane transporter activity, P:transmembrane transport, C:integral component of membrane, F:organic anion transmembrane transporter activity, P:organic anion transport
c1145664_g1_i1	3	---NA---	3010
c1145672_g3_i1	3	cyp4d1 gene product	2184	C:lipid particle, F:oxidoreductase activity, acting on paired donors, with incorporation or reduction of molecular oxygen, F:iron ion binding, F:electron carrier activity, C:intracellular membrane-bounded organelle, C:membrane, P:oxidation-reduction process, P:steroid biosynthetic process, F:heme binding
c1146023_g2_i1	3	cg15217 gene product	2264
c1146072_g1_i4	3	idgf4 gene product	717	F:chitinase activity, F:imaginal disc growth factor receptor binding, P:carbohydrate metabolic process, C:extracellular space, F:chitin binding, P:chitin catabolic process, P:imaginal disc development
c1146289_g2_i1	3	cg8146 gene product	4383	P:intracellular signal transduction
c1146291_g1_i1	3	mct1 gene product	2455	F:secondary active monocarboxylate transmembrane transporter activity, P:single-organism cellular process
c1146505_g1_i1	3	sp4 gene product	1726	F:serine-type endopeptidase inhibitor activity, C:extracellular space, P:immune response, F:cysteine-type endopeptidase inhibitor activity, P:negative regulation of peptide hormone processing, P:negative regulation of endopeptidase activity, P:negative regulation of proteolysis, P:defense response
c1146541_g1_i2	3	gene product	3446	P:retrograde vesicle-mediated transport, Golgi to ER, C:trans-Golgi network transport vesicle, C:integral component of membrane, P:intra-Golgi vesicle-mediated transport, F:KDEL sequence binding, C:endoplasmic reticulum, P:protein retention in ER lumen
c1146563_g1_i2	3	---NA---	2059
c1146590_g1_i2	3	---NA---	872
c1146785_g1_i2	3	---NA---	847
c1146837_g1_i2	3	cg11102 gene product	2452	P:lipid metabolic process
c1146882_g1_i2	3	cg10992 gene product	1658	P:protein metabolic process, F:cysteine-type endopeptidase activity, P:salivary gland cell autophagic cell death, C:intracellular part
c1147016_g2_i1	3	---NA---	2091
c1147023_g1_i1	3	---NA---	1260
c1147079_g1_i2	3	---NA---	2109
c1147091_g1_i2	3	v gene product	2310	P:anterior head segmentation, P:posterior head segmentation, P:germ-band extension, P:JNK cascade, P:cephalic furrow formation, P:glucose metabolic process, P:negative regulation of antimicrobial humoral response, P:negative regulation of cardioblast cell fate specification, F:RNA polymerase II distal enhancer sequence-specific DNA binding, F:RNA polymerase II core promoter proximal region sequen…
c1147116_g4_i1	3	cg1637 gene product	2085	F:acid phosphatase activity
c1147127_g2_i2	3	---NA---	806
c1147204_g2_i2	3	---NA---	1712
c1147412_g2_i2	3	cg6910 gene product	1648	F:inositol oxygenase activity, C:cytoplasm, F:iron ion binding, P:inositol catabolic process, P:oxidation-reduction process
c1147440_g1_i2	3	---NA---	959
c1147472_g2_i3	3	cg12370 gene product	2090	F:G-protein coupled receptor activity, P:G-protein coupled receptor signaling pathway, C:integral component of membrane
c1147489_g1_i1	3	---NA---	748
c1147577_g4_i4	3	---NA---	600
c1147623_g2_i2	3	---NA---	854
c1147659_g1_i1	3	cg11158 gene product	2460
c1147823_g1_i1	3	---NA---	3373
c1147916_g1_i1	3	cg4288 gene product	1271	F:phosphate ion transmembrane transporter activity, P:transmembrane transport, C:integral component of membrane
c1148084_g1_i1	3	PREDICTED: uncharacterized protein LOC101741041	639	P:protein transport
c1148149_g2_i1	3	cg13848 gene product	2098	P:rhodopsin biosynthetic process, P:phototransduction, F:retinoid binding
c1148254_g2_i2	3	---NA---	1851
c1148366_g2_i1	3	cg6414 gene product	2317	P:pheromone biosynthetic process, C:extracellular space, F:carboxylic ester hydrolase activity, P:multicellular organismal development, P:courtship behavior, P:multicellular organismal reproductive behavior, P:single-organism developmental process
c1148419_g2_i2	3	tumor protein p53-inducible nuclear protein 1	1779
c1148456_g1_i3	3	cg2958 gene product	1252	F:monosaccharide binding
c1148475_g1_i2	3	cg11854 gene product	1195	C:extracellular space
c1148527_g2_i2	3	cg11737 gene product	1702
c1148536_g1_i1	3	---NA---	1133
c1148537_g1_i1	3	cg2663 gene product	1768	F:vitamin E binding, P:transport, F:transporter activity, C:intracellular
c1148563_g1_i1	3	cg11319 gene product	1634	P:proteolysis, F:serine-type peptidase activity, F:dipeptidyl-peptidase activity
c1148583_g2_i1	3	---NA---	764
c1148846_g1_i2	3	cg18730 gene product	1108	F:alpha-amylase activity, F:calcium ion binding, C:extracellular region, F:oligo-1,6-glucosidase activity
c1149113_g1_i1	3	cg1443 gene product	1526	F:fatty-acyl-CoA reductase (alcohol-forming) activity
c1149144_g1_i2	3	---NA---	1184
c1149201_g1_i1	3	fad gene product	3224	P:pheromone biosynthetic process, P:male mating behavior, P:cytokinesis, C:endoplasmic reticulum, P:fatty acid biosynthetic process, C:lipid particle, F:stearoyl-CoA 9-desaturase activity, P:cuticle hydrocarbon biosynthetic process, P:mating behavior, sex discrimination, P:regulation of autophagy, P:courtship behavior, P:phagocytosis, C:cytoplasmic vesicle, P:oxidation-reduction process, P:regula…
c1149219_g1_i1	3	aph-4 gene product	2110	P:multicellular organism reproduction, P:metabolic process, P:nervous system development, F:phosphatase activity, P:epithelial fluid transport, P:response to nicotine, C:extracellular region
c1149409_g2_i1	3	cg3666 gene product	2982	P:response to bacterium, C:extracellular space
c1149469_g1_i2	3	ldlr gene product	2253	P:signal transduction, P:hemopoiesis, P:post-embryonic development, F:serine-type endopeptidase activity, P:post-embryonic organ development, P:imaginal disc development, P:hemocyte differentiation, P:generation of neurons, P:regulation of nitrogen compound metabolic process, P:defense response, P:regionalization, P:organ morphogenesis, F:nucleic acid binding, P:regulation of response to stimulus…
c1149472_g2_i1	3	cg1213 gene product	3131	P:transmembrane transport, P:trehalose transport, C:integral component of membrane, F:fructose transmembrane transporter activity, F:glucose transmembrane transporter activity, P:positive regulation of JAK-STAT cascade
c1149475_g1_i2	3	---NA---	1139
c1149606_g1_i1	3	---NA---	2461
c1149636_g1_i2	3	---NA---	2668
c1149808_g1_i1	3	---NA---	1020
c1149843_g1_i1	3	chit gene product	1413	F:chitinase activity, F:imaginal disc growth factor receptor binding, P:carbohydrate metabolic process, C:extracellular space, F:chitin binding, P:chitin catabolic process, P:imaginal disc development
c1149860_g1_i1	3	sp4 gene product	1715	F:serine-type endopeptidase inhibitor activity, C:extracellular space, F:cysteine-type endopeptidase inhibitor activity, P:negative regulation of peptide hormone processing, P:regulation of proteolysis, P:negative regulation of endopeptidase activity, P:negative regulation of cellular process
c1149864_g1_i1	3	---NA---	4392
c1149888_g1_i2	3	---NA---	1043
c1149906_g3_i1	3	beta- -endoglucanase	1096	F:hydrolase activity, acting on glycosyl bonds
c1149912_g3_i1	3	---NA---	2530
c1149938_g1_i3	3	rna-directed dna polymerase from mobile element jockey-like	2074
c1149972_g1_i4	3	---NA---	1722
c1150065_g2_i1	3	neural ectodermal development factor imp-l2	2862
c1150123_g1_i2	3	---NA---	1261
c1150213_g2_i1	3	---NA---	1683
c1150394_g1_i1	3	cg15096 gene product	1462	F:high-affinity inorganic phosphate:sodium symporter activity, P:phosphate ion transport
c1150413_g2_i1	3	cg2767 gene product	1984	P:wing disc development, P:oxidation-reduction process, P:chaeta development, F:alcohol dehydrogenase (NADP+) activity
c1150415_g2_i2	3	cg4402 gene product	2431	F:copper ion binding, C:membrane, P:cellular protein modification process, F:scavenger receptor activity, P:cell adhesion, P:oxidation-reduction process, F:protein-lysine 6-oxidase activity
c1150440_g1_i1	3	---NA---	2087
c1150665_g1_i1	3	sli gene product	2488	P:response to other organism, P:mesoderm development, P:neuron projection morphogenesis, P:cell adhesion, P:tissue migration, P:positive regulation of biological process, P:developmental process involved in reproduction, P:ameboidal-type cell migration, C:cell part, P:anatomical structure formation involved in morphogenesis, P:pattern specification process, P:cell surface receptor signaling pathw…
c1150795_g3_i2	3	cg8732 gene product	2844	P:long-chain fatty acid metabolic process, P:mesoderm development, F:long-chain fatty acid-CoA ligase activity
c1150929_g1_i1	3	---NA---	4145
c1150976_g2_i2	3	---NA---	2205
c1151030_g4_i1	3	---NA---	2469
c1151238_g1_i3	3	bg: gene product	1835	C:membrane, P:phagocytosis
c1151308_g1_i4	3	---NA---	1372
c1151325_g2_i2	3	hypothetical protein L798_15417	2064
c1151447_g1_i1	3	---NA---	3629
c1151461_g1_i2	3	cg13384 gene product	1403	F:amino acid transmembrane transporter activity, P:growth, P:amino acid transmembrane transport
c1151500_g1_i1	3	:gh02419 gene product	2978	F:zinc ion binding, F:alpha-mannosidase activity, C:intracellular membrane-bounded organelle, P:mannose metabolic process, C:cytoplasmic part, F:carbohydrate binding
c1151520_g1_i1	3	---NA---	3227
c1151560_g1_i2	3	---NA---	1845
c1151592_g1_i4	3	cg1753 gene product	2938	P:larval foraging behavior, C:centrosome, C:perinuclear region of cytoplasm, P:centrosome cycle, P:determination of adult lifespan, C:spindle, P:cysteine biosynthetic process via cystathionine, F:cystathionine beta-synthase activity, C:chromatin, P:cysteine biosynthetic process from serine
c1151596_g1_i1	3	cg5191 gene product	2216	F:sequence-specific DNA binding transcription factor activity, F:protein binding, P:cardiocyte differentiation, P:embryonic development via the syncytial blastoderm, P:embryonic morphogenesis, P:cell fate commitment, P:regulation of transcription, DNA-templated, P:hematopoietic or lymphoid organ development, P:regulation of cell cycle, C:cytoplasmic part, F:carbon-nitrogen ligase activity, with g…
c1151597_g2_i1	3	cg15312 gene product	3246	F:protein binding
c1151640_g1_i1	3	dna repair endonuclease xpf isoform x1	2651	P:nucleic acid phosphodiester bond hydrolysis, F:DNA binding, F:endonuclease activity, F:nuclease activity, P:DNA metabolic process
c1151800_g1_i3	3	constitutive coactivator of peroxisome proliferator-activated receptor gamma isoform x1	2842	C:nucleus
c1151943_g2_i2	3	cg7458 gene product	1972	P:positive regulation of growth, P:transmembrane transport, C:integral component of membrane, F:transporter activity
c1151953_g1_i2	3	cg11034 gene product	1941	P:proteolysis, C:membrane
c1151966_g3_i2	3	cg17218 gene product	2182	C:cytoplasm, P:regulation of tube size, open tracheal system, P:septate junction assembly
c1152204_g1_i1	3	---NA---	2388
c1152305_g1_i3	3	ank gene product	1327	F:protein binding, P:signal transduction, C:cell part, P:cell adhesion, P:organ development, P:single-organism developmental process
c1152390_g1_i1	3	---NA---	1007
c1152427_g1_i3	3	---NA---	3845
c1152497_g2_i1	3	cg4382 gene product	2410	P:biological regulation, P:mating behavior, P:multicellular organismal reproductive process, P:multi-multicellular organism process
c1152585_g1_i3	3	cg3106 gene product	2827	F:transferase activity, transferring acyl groups other than amino-acyl groups
c1152589_g1_i2	3	gp150 gene product	3081	P:response to other organism, P:cell projection organization, P:positive regulation of biological process, P:cell division, P:ovarian follicle cell development, P:cell migration, P:single organismal cell-cell adhesion, P:germ cell development, P:cell morphogenesis, P:anatomical structure formation involved in morphogenesis, P:pattern specification process, P:cell surface receptor signaling pathwa…
c1152653_g1_i1	3	---NA---	1841
c1152782_g1_i2	3	---NA---	2842
c1152787_g1_i1	3	---NA---	4925
c1152836_g1_i2	3	cg10237 gene product	2238	C:lipid particle, F:retinal binding, F:vitamin E binding, P:transport, F:transporter activity
c1152985_g2_i1	3	lsp1gamma gene product	1999	P:chemotaxis, C:extracellular space, F:catechol oxidase activity, P:neuron development
c1152992_g1_i1	3	hypothetical protein L798_00234	3089
c1153033_g1_i1	3	tequila gene product	4851	P:neuron projection morphogenesis
c1153039_g1_i3	3	cg2254 gene product	2061	C:lipid particle, F:oxidoreductase activity
c1153131_g1_i3	3	cg9627 gene product	4516	P:lipid transport, F:lipid transporter activity
c1153177_g1_i1	3	---NA---	1686
c1153195_g1_i1	3	---NA---	2584
c1153309_g1_i1	3	yellow-b gene product	1455	P:melanin biosynthetic process, P:mitotic spindle organization, P:sarcomere organization, P:organonitrogen compound metabolic process, P:terminal branching, open tracheal system, P:trachea morphogenesis, C:extracellular region, P:primary metabolic process, C:microtubule associated complex, C:Z disc, P:sex differentiation, P:male courtship behavior, veined wing extension, F:protein binding, P:flig…
c1153335_g1_i4	3	bowl gene product	2382	P:wing disc development, P:imaginal disc-derived leg joint morphogenesis, P:embryonic hindgut morphogenesis, P:terminal region determination, P:response to ecdysone, P:periodic partitioning by pair rule gene, F:chromatin insulator sequence binding, F:sequence-specific DNA binding, P:positive regulation of transcription from RNA polymerase II promoter, C:chromatin, P:embryonic foregut morphogenesi…
c1153357_g1_i1	3	cg14290 gene product	2269	C:integral component of mitochondrial inner membrane, P:mitochondrial pyruvate transport, F:pyruvate transmembrane transporter activity
c1153390_g1_i2	3	---NA---	989
c1153433_g1_i1	3	---NA---	1372
c1153622_g1_i1	3	beta- -endoglucanase	1451	P:carbohydrate metabolic process, F:hydrolase activity, hydrolyzing O-glycosyl compounds
c1153654_g1_i1	3	---NA---	2933
c1153703_g1_i1	3	---NA---	1521
c1153704_g1_i1	3	---NA---	1273
c1153727_g2_i1	3	---NA---	1422
c1153856_g1_i1	3	cg6532 gene product	5130
c1153891_g1_i2	3	cg9701 gene product	2453	P:carbohydrate metabolic process, F:hydrolase activity, hydrolyzing O-glycosyl compounds
c1153941_g3_i1	3	---NA---	838
c1153955_g2_i1	3	ald gene product	2283	P:mitotic spindle assembly checkpoint, P:mitotic G2 DNA damage checkpoint, P:achiasmate meiosis I, P:glycolytic process, P:mesoderm development, C:condensed nuclear chromosome outer kinetochore, P:mitotic centrosome separation, P:protein phosphorylation, F:protein serine/threonine kinase activity, F:fructose-bisphosphate aldolase activity, P:meiotic metaphase I plate congression, P:distributive s…
c1154087_g1_i1	3	alpha-est9 gene product	2079	C:lipid particle, P:lipid storage, F:carboxylic ester hydrolase activity, P:determination of adult lifespan, P:response to organophosphorus
c1154136_g2_i1	3	lsp1beta gene product	958	P:chemotaxis, C:extracellular space, F:catechol oxidase activity, P:neuron development
c1154225_g1_i1	3	aralar1 gene product	4195	P:transmembrane transport, F:transmembrane transporter activity, C:mitochondrion, P:organic substance transport
c1154353_g1_i1	3	ca-p60a gene product	5307	F:cation-transporting ATPase activity, P:cell communication, P:single-multicellular organism process, C:endoplasmic reticulum, P:single organism signaling, C:intracellular organelle part, P:cellular calcium ion homeostasis, F:nucleotide binding, P:regulation of cellular process, F:copper ion binding, C:integral component of membrane, C:endomembrane system, P:metal ion transport, P:response to sti…
c1154424_g2_i1	3	---NA---	996
c1154465_g3_i1	3	---NA---	1318
c1154556_g1_i1	3	aralar1 gene product	3858	P:nitrogen compound transport, P:transmembrane transport, F:transmembrane transporter activity, C:cytoplasmic part, P:organic substance transport
c1154557_g2_i1	3	:gh02431 gene product	4535	P:inorganic anion transport, P:C4-dicarboxylate transport, C:mitochondrial membrane, P:mitochondrial transport, P:ion transmembrane transport, F:C4-dicarboxylate transmembrane transporter activity
c1154565_g1_i3	3	gene product	2611	P:response to bacterium, F:odorant binding, P:terminal region determination, F:diacylglycerol binding, P:metamorphosis, P:protein phosphorylation, C:extracellular region, F:protein serine/threonine kinase activity
c1154588_g1_i1	3	cg7144 gene product	3297	F:oxidoreductase activity, P:oxidation-reduction process
c1154695_g1_i2	3	cg12370 gene product	3361	F:signaling receptor activity
c1154714_g1_i1	3	cg8745 gene product	2318	F:pyridoxal phosphate binding, F:transaminase activity
c1154809_g1_i1	3	transferrin gene product	3780	C:extracellular space, C:endosome, F:iron ion binding, P:single-organism cellular process, P:olfactory behavior
c1154839_g1_i1	3	cg18730 gene product	2191	F:alpha-amylase activity, P:carbohydrate metabolic process, F:calcium ion binding, C:extracellular region, F:oligo-1,6-glucosidase activity
c1154956_g1_i1	3	cg9027 gene product	2795	F:zinc ion binding, P:UV protection, P:determination of adult lifespan, F:superoxide dismutase activity, C:nucleus, C:extracellular space, C:mitochondrial matrix, P:removal of superoxide radicals, P:regulation of hemocyte proliferation, C:cytosol, P:oxidation-reduction process, P:protein stabilization, F:superoxide dismutase copper chaperone activity
c1154961_g2_i1	3	---NA---	3289
c1154963_g1_i1	3	gene product	5020	C:nucleus, F:sequence-specific DNA binding transcription factor activity, P:regulation of transcription, DNA-templated, F:sequence-specific DNA binding, F:insulin receptor binding
c1154966_g2_i1	3	cg9342 gene product	3705
c1154986_g1_i2	3	dlt gene product	4110	P:establishment or maintenance of apical/basal cell polarity, C:apicolateral plasma membrane, C:subapical complex, P:adherens junction organization, F:myosin II light chain binding, P:regulation of synaptic growth at neuromuscular junction, P:border follicle cell migration, C:microtubule associated complex, P:establishment or maintenance of neuroblast polarity, C:postsynaptic membrane, P:photorec…
c1155013_g2_i2	3	hypothetical protein CAPTEDRAFT_120620, partial	1988
c1155040_g2_i3	3	---NA---	2759
c1155114_g1_i2	3	gld gene product	2085	P:pupal chitin-based cuticle development, F:flavin adenine dinucleotide binding, P:sperm storage, P:lateral inhibition, P:oxidation-reduction process, F:glucose dehydrogenase activity, P:glucose metabolic process, C:chorion
c1155362_g1_i1	3	---NA---	2573
c1155436_g1_i1	3	sp4 gene product	2911	F:endopeptidase inhibitor activity, P:single-multicellular organism process, P:response to other organism, P:regulation of proteolysis, C:extracellular region, P:melanization defense response, P:negative regulation of protein metabolic process, P:negative regulation of cellular metabolic process
c1155507_g2_i1	3	angiopoietin-1 receptor	1023
c1155633_g1_i3	3	---NA---	1483
c1155640_g1_i1	3	cg3829 gene product	2688	P:autophagic cell death, P:phagocytosis, P:cell adhesion, P:immune system process, C:plasma membrane
c1155645_g1_i1	3	cg10173 gene product	3823	F:volume-sensitive chloride channel activity, C:integral component of membrane, P:chloride transport, P:cell volume homeostasis
c1155687_g1_i1	3	rna recognition motif protein	5322	F:nucleotide binding, F:nucleic acid binding
c1155702_g1_i4	3	cg15828 gene product	5987
c1155710_g1_i1	3	---NA---	2751
c1155756_g2_i1	3	cg1049 gene product	2405	P:determination of adult lifespan, P:mitotic spindle organization, P:imaginal disc-derived wing morphogenesis, P:establishment of ommatidial planar polarity, P:neurogenesis, P:biosynthetic process, P:primary metabolic process, P:cellular metabolic process, C:microtubule associated complex, C:lipid particle, F:choline-phosphate cytidylyltransferase activity, C:nucleus, C:mitotic spindle, P:centros…
c1155789_g1_i1	3	cg18734 gene product	5178	P:hatching behavior, P:wing disc morphogenesis, P:axis specification, P:larval wandering behavior, C:Golgi apparatus part, C:extracellular region, P:dorsal/ventral pattern formation, P:compound eye morphogenesis, F:transmembrane receptor protein tyrosine kinase activity, P:ovarian follicle cell development, P:morphogenesis of follicular epithelium, P:imaginal disc-derived appendage morphogenesis,…
c1155808_g1_i1	3	PREDICTED: uncharacterized protein LOC103521244	2741	F:RNA-directed DNA polymerase activity, F:RNA binding, F:metal ion binding, P:RNA-dependent DNA replication
c1155845_g2_i1	3	---NA---	1335
c1155904_g1_i1	3	cg4861 gene product	5814
c1156006_g1_i1	3	cg11315 gene product	738	F:carbohydrate derivative binding, F:lipid binding, C:extracellular region, P:single-organism process
c1156008_g2_i1	3	---NA---	971
c1156023_g1_i1	3	rna-directed dna polymerase from mobile element jockey-like	3495
c1156133_g1_i1	3	sp4 gene product	1445	F:serine-type endopeptidase inhibitor activity, C:extracellular space, F:cysteine-type endopeptidase inhibitor activity, P:negative regulation of peptide hormone processing, P:negative regulation of endopeptidase activity, P:negative regulation of proteolysis
c1156188_g1_i1	3	---NA---	3235
c1156245_g2_i1	3	cg4398 gene product	2003
c1156790_g1_i2	3	cg8256 gene product	4240	P:muscle cell cellular homeostasis, C:glycerol-3-phosphate dehydrogenase complex, P:centriole replication, P:mitotic spindle organization, P:male courtship behavior, F:calmodulin-dependent protein kinase activity, P:glycerophosphate shuttle, P:protein phosphorylation, F:glycerol-3-phosphate dehydrogenase activity, C:microtubule associated complex, P:sensory perception of sound, C:dendrite, P:regu…
c1156945_g1_i2	3	---NA---	4366
c1157024_g1_i2	3	cg13969 gene product	3855	F:hydrolase activity, acting on carbon-nitrogen (but not peptide) bonds, in linear amides, C:integral component of membrane, P:ceramide metabolic process
c1157033_g1_i2	3	timp gene product	3382	F:protein binding, P:system development, P:anatomical structure morphogenesis, F:metalloendopeptidase inhibitor activity, P:single-organism developmental process
c1157176_g1_i1	3	akap550 gene product	5406	F:sphingomyelin phosphodiesterase activator activity, P:neurogenesis
c1157231_g2_i1	3	---NA---	2361
c1157394_g2_i1	3	ankyrin unc44	1369	F:RNA-directed DNA polymerase activity, F:RNA binding, P:RNA-dependent DNA replication
c1157434_g1_i2	3	transmembrane protein 127-like	5974
c1157450_g1_i2	3	cg7526 gene product	1798	P:embryo development, C:intracellular organelle, P:locomotion, P:hemopoiesis, P:regulation of cell development, P:imaginal disc-derived wing morphogenesis, P:learning or memory, C:plasma membrane part, P:regulation of nervous system development, P:cellular component morphogenesis, P:positive regulation of cellular process, P:negative regulation of cell differentiation, P:gliogenesis, P:ovarian fo…
c1157455_g1_i1	3	---NA---	5142
c1157505_g1_i1	3	cg9364 gene product	2813	P:trehalose metabolic process, F:alpha,alpha-trehalase activity
c1157539_g1_i2	3	lsp2 gene product	2900	C:extracellular space, F:oxidoreductase activity, P:cell differentiation
c1157706_g1_i1	3	cg11089 gene product	2785	P:sperm individualization, P:actin filament organization, P:imaginal disc-derived wing vein morphogenesis, F:phosphoribosylaminoimidazolecarboxamide formyltransferase activity, F:motor activity, P:sensory perception of sound, F:ATP binding, P:wound healing, C:microvillus, P:mitochondrion transport along microtubule, C:myosin V complex, P:imaginal disc-derived wing hair organization, P:actin filam…
c1157848_g1_i3	3	cg18352 gene product	5474
c1157963_g1_i1	3	---NA---	2974
c1157969_g1_i1	3	---NA---	1567
c1157975_g2_i1	3	cg13868 gene product	3838
c1158164_g3_i1	3	ank gene product	8441	P:regulation of biological quality, F:myosin II binding, P:organ development, P:single-organism cellular process, C:sarcomere, P:single-organism developmental process
c1158197_g1_i3	3	cg2485 gene product	7217
c1158207_g1_i1	3	sp4 gene product	5782	C:type Is terminal bouton, P:vitellogenesis, P:determination of adult lifespan, C:type Ib terminal bouton, P:mesoderm development, P:axon guidance, P:protein autophosphorylation, P:activation of MAPKK activity, P:positive regulation of cell growth, C:subsynaptic reticulum, P:digestive tract development, P:regulation of hemocyte differentiation, P:response to cocaine, P:positive regulation of orga…
c1158344_g1_i2	3	cg17664 gene product	4055	P:water transport, P:transmembrane transport, P:regulation of oviposition, P:anatomical structure development, C:integral component of membrane, F:water channel activity, C:cell part, P:renal system process, P:water homeostasis
c1158436_g1_i1	3	---NA---	1017
c1158658_g1_i3	3	---NA---	2129
c1158697_g1_i1	3	---NA---	6952
c1158705_g1_i1	3	cg3744 gene product	2764	F:peptidase activity, acting on L-amino acid peptides
c1158822_g1_i1	3	---NA---	3385
c744939_g1_i1	3	glycyl-trna synthetase subunit alpha	967
c760525_g1_i1	3	hypothetical protein	3645
c838660_g1_i1	3	---NA---	1277
c890880_g2_i1	3	ornithine aminotransferase	821
c945698_g2_i1	3	---NA---	1137
c989853_g1_i1	3	ade5 gene product	1815	F:ATP binding, F:phosphoribosylaminoimidazolesuccinocarboxamide synthase activity, P:'de novo' IMP biosynthetic process
c1014244_g1_i2	4	---NA---	1720
c1041673_g1_i1	4	cg9364 gene product	2043	F:alpha,alpha-trehalase activity
c1061682_g1_i1	4	cg9296 gene product	1411	C:nucleus, P:mushroom body development, F:3',5'-cyclic-GMP phosphodiesterase activity, P:visual perception
c1070178_g1_i1	4	for gene product	1485	P:regulation of response to food, P:lipid storage, P:oocyte microtubule cytoskeleton polarization, P:larval locomotory behavior, P:negative regulation of synaptic growth at neuromuscular junction, C:cAMP-dependent protein kinase complex, P:larval somatic muscle development, P:positive regulation of cell growth, P:positive regulation of axon regeneration, P:thermosensory behavior, P:long term syna…
c1072270_g1_i5	4	---NA---	1101
c1073101_g1_i1	4	hypothetical protein L798_08389	1042
c1074585_g1_i1	4	cg6971 gene product	1495	C:dynein complex, P:microtubule-based movement, F:ATPase activity, coupled
c1074681_g1_i1	4	---NA---	877
c1076072_g1_i2	4	cg10252 gene product	890	C:prefoldin complex
c1076785_g1_i2	4	cg3301 gene product	1158	F:oxidoreductase activity, acting on CH-OH group of donors, P:metabolic process, P:neurogenesis
c1077931_g1_i8	4	cam gene product	946	P:muscle cell cellular homeostasis, P:centriole replication, P:mitotic spindle organization, P:male courtship behavior, F:calmodulin-dependent protein kinase activity, P:protein phosphorylation, C:microtubule associated complex, P:sensory perception of sound, C:dendrite, P:regulation of filopodium assembly, C:presynaptic active zone, C:postsynaptic membrane, P:kinetochore organization, F:calcium …
c1079056_g3_i4	4	ank gene product	705	P:biological regulation, F:protein binding, C:cell part, P:single-organism process, P:cellular process
c1081891_g1_i2	4	---NA---	622
c1083112_g3_i1	4	cg12395 gene product	818	F:protein binding, P:mesoderm development
c1084240_g1_i1	4	---NA---	890	F:ATP binding, P:tRNA aminoacylation for protein translation, F:aminoacyl-tRNA ligase activity, C:cytoplasm
c1085747_g1_i1	4	---NA---	636
c1087578_g1_i1	4	hypothetical protein AaeL_AAEL004454	861
c1088511_g1_i2	4	gdh gene product	2037
c1089318_g1_i4	4	cg14271 gene product	1655	P:cell motility, C:motile cilium
c1089563_g1_i2	4	---NA---	1187
c1089570_g2_i1	4	cg6971 gene product	1039	C:dynein complex, P:microtubule-based movement, F:ATPase activity, coupled
c1090042_g1_i3	4	---NA---	656
c1092525_g7_i2	4	cg3001 gene product	1096	F:ATP binding, P:cellular glucose homeostasis, P:flight, P:lateral inhibition, P:glycolytic process, F:glucokinase activity, C:cytosol, F:mannokinase activity, F:fructokinase activity
c1092579_g1_i2	4	---NA---	719
c1092882_g1_i1	4	cg17099 gene product	730	P:multicellular organism reproduction
c1093522_g1_i1	4	cg9975 gene product	1770	C:extracellular space, P:multicellular organism reproduction, P:neurogenesis
c1093607_g1_i1	4	---NA---	763
c1094879_g1_i1	4	---NA---	1026
c1096472_g1_i2	4	l 82fd gene product	2341	P:single-organism process, C:intracellular part
c1096876_g3_i2	4	---NA---	781
c1097045_g4_i1	4	low-density lipoprotein receptor-related protein 12	1088	C:integral component of plasma membrane, F:hydrolase activity
c1097390_g1_i1	4	---NA---	714
c1098144_g1_i1	4	---NA---	1000
c1099184_g1_i1	4	cg7131 gene product	1312
c1099392_g1_i1	4	vha16 gene product	1485	C:vacuolar proton-transporting V-type ATPase, V0 domain, C:plasma membrane proton-transporting V-type ATPase complex, P:ATP hydrolysis coupled proton transport, P:mitotic spindle organization, P:imaginal disc-derived wing morphogenesis, F:proton-transporting ATPase activity, rotational mechanism, C:fusome, P:dsRNA transport
c1100137_g2_i2	4	---NA---	1073
c1100322_g1_i2	4	hsp67bb gene product	945	P:response to heat
c1100663_g1_i1	4	cg18584 gene product	1456	C:microtubule cytoskeleton, C:integral component of nuclear inner membrane, C:cytoskeletal part, C:LINC complex, P:single-organism process
c1101463_g4_i1	4	---NA---	891
c1101680_g1_i1	4	3 gene product	2279	F:L-lactate dehydrogenase activity, P:glycolytic process, P:regulation of programmed cell death, P:oxidation-reduction process, C:cytoplasmic part, P:developmental process
c1101843_g1_i2	4	cg6332 gene product	1482
c1102530_g1_i2	4	septation ring formation regulator	1484
c1103383_g1_i1	4	pantothenate kinase 4	727	P:phosphorylation, F:kinase activity
c1103655_g1_i1	4	ubi-p63e gene product	783	P:cell proliferation, C:cytosolic small ribosomal subunit, P:determination of adult lifespan, P:mitotic spindle organization, P:regulation of proteolysis, P:neuron projection morphogenesis, P:protein neddylation, P:mitotic nuclear division, C:cytosolic large ribosomal subunit, C:microtubule associated complex, P:translation, P:ubiquitin-dependent protein catabolic process, P:regulation of smoothe…
c1104156_g1_i3	4	cg4546 gene product	758	F:transcription coactivator activity, P:regulation of transcription, DNA-templated
c1104626_g1_i1	4	alphatub84b gene product	723	P:mitotic spindle assembly checkpoint, P:mitotic spindle organization, P:obsolete GTP catabolic process, P:cytokinesis, F:structural constituent of cytoskeleton, C:astral microtubule, F:GTP binding, C:lipid particle, P:protein polymerization, C:centrosome, C:tubulin complex, P:centrosome duplication, F:GTPase activity, F:myosin binding, P:antimicrobial humoral response
c1105774_g1_i1	4	meiosis 1 arrest protein	1788
c1106283_g6_i4	4	dhc93ab gene product	2831	F:microtubule motor activity, P:microtubule-based movement
c1106433_g1_i1	4	---NA---	965
c1106474_g1_i4	4	---NA---	1944
c1106891_g1_i3	4	cg7691 gene product	2386	P:wing disc development, P:ventral furrow formation, P:adherens junction organization, P:dorsal/ventral pattern formation, imaginal disc, P:positive regulation of histone deacetylation, F:RNA polymerase II regulatory region sequence-specific DNA binding, P:ectoderm and mesoderm interaction, P:dorsal/ventral axis specification, P:anterior midgut invagination, P:gravitaxis, F:RNA polymerase II tran…
c1106954_g1_i1	4	cg1622 gene product	1329	C:precatalytic spliceosome, P:mRNA splicing, via spliceosome
c1107498_g1_i1	4	---NA---	1408
c1107918_g1_i1	4	vha14 gene product	1017	C:plasma membrane proton-transporting V-type ATPase complex, P:ATP hydrolysis coupled proton transport, F:proton-transporting ATPase activity, rotational mechanism, C:proton-transporting V-type ATPase, V1 domain
c1108153_g3_i2	4	---NA---	1210
c1108490_g1_i1	4	---NA---	833
c1109019_g1_i1	4	vha26 gene product	1221	P:ATP hydrolysis coupled proton transport, C:proton-transporting V-type ATPase complex, F:proton-transporting ATPase activity, rotational mechanism, C:proton-transporting two-sector ATPase complex, catalytic domain, C:plasma membrane
c1109294_g1_i1	4	sds22 gene product	1818	C:nuclear part, C:protein phosphatase type 1 complex, F:protein binding, C:ribonucleoprotein complex, P:negative regulation of cell proliferation, P:motile cilium assembly, P:establishment or maintenance of polarity of follicular epithelium, P:microtubule-based process, P:establishment or maintenance of polarity of larval imaginal disc epithelium
c1109368_g3_i4	4	---NA---	2746
c1110461_g4_i2	4	---NA---	1293
c1110508_g2_i2	4	---NA---	2259
c1110762_g1_i3	4	cg1407 gene product	1717	F:zinc ion binding, C:synaptic vesicle, F:palmitoyltransferase activity, C:Golgi apparatus, P:synaptic vesicle exocytosis, P:positive regulation of protein secretion
c1111344_g1_i1	4	---NA---	1177
c1112331_g2_i3	4	cg14490 gene product	729	P:melanotic encapsulation of foreign target, C:vesicle, F:Rab guanyl-nucleotide exchange factor activity, P:engulfment of apoptotic cell, C:rhabdomere
c1112790_g1_i3	4	sds22 gene product	1168	C:nuclear part, C:protein phosphatase type 1 complex, F:protein binding, C:ribonucleoprotein complex, P:negative regulation of cell proliferation, P:motile cilium assembly, P:establishment or maintenance of polarity of follicular epithelium, P:establishment or maintenance of polarity of larval imaginal disc epithelium
c1112942_g1_i1	4	coiled-coil domain-containing protein 103	913	C:axoneme, P:axonemal dynein complex assembly, P:heart looping, P:cilium movement, P:heart jogging
c1113107_g1_i4	4	---NA---	691
c1113238_g1_i2	4	---NA---	1113
c1113279_g1_i3	4	drip gene product	1605	C:membrane, P:transport, F:transporter activity
c1113805_g1_i2	4	unpaired-like partial	882
c1114324_g1_i1	4	ft gene product	900	F:protein binding
c1114324_g2_i1	4	sli gene product	6707	C:intracellular organelle, F:heterocyclic compound binding, P:hemopoiesis, P:mesoderm development, P:imaginal disc-derived wing morphogenesis, P:neuron projection morphogenesis, P:tissue migration, P:gland development, P:dorsal/ventral pattern formation, C:plasma membrane part, P:chemotaxis, P:heart development, P:regulation of response to stimulus, P:positive regulation of cellular process, P:am…
c1114588_g1_i2	4	---NA---	762
c1115320_g1_i1	4	---NA---	1886
c1115603_g4_i1	4	---NA---	1282
c1115867_g2_i1	4	rnh1 gene product	1364	F:nucleic acid binding, F:RNA-DNA hybrid ribonuclease activity
c1115922_g1_i1	4	---NA---	944
c1115960_g2_i1	4	cg10931 gene product	1819	F:protein binding
c1115995_g3_i1	4	for gene product	1656	P:single-organism behavior, P:single-multicellular organism process
c1116389_g1_i3	4	hypothetical protein YQE_00629, partial	764
c1116514_g1_i1	4	cg8863 gene product	1385	F:binding, C:intracellular part, P:cellular process
c1116561_g2_i5	4	cg3121 gene product	1935	C:microtubule associated complex, P:microtubule-based process, F:microtubule binding
c1116591_g1_i2	4	---NA---	1280
c1116929_g1_i1	4	PREDICTED: uncharacterized protein LOC103313283	2848	F:zinc ion binding, F:metal ion binding, P:intracellular signal transduction
c1117228_g3_i1	4	arm gene product	2671	F:protein binding
c1117451_g1_i2	4	---NA---	607
c1118362_g1_i1	4	aralar1 gene product	1750	C:lipid particle, P:wound healing, P:transmembrane transport, P:carboxylic acid transport, C:mitochondrial envelope, F:carboxylic acid transmembrane transporter activity
c1118364_g2_i1	4	---NA---	1393	P:proteolysis, F:serine-type endopeptidase activity
c1118550_g1_i3	4	---NA---	1758
c1118659_g1_i1	4	---NA---	1116
c1119046_g10_i1	4	gene product	1561	F:magnesium ion binding, F:pyruvate kinase activity, F:potassium ion binding, P:glycolytic process
c1119216_g4_i1	4	---NA---	1145
c1119533_g1_i1	4	sli gene product	3762	C:intracellular organelle, F:heterocyclic compound binding, P:hemopoiesis, P:cell projection organization, P:mesoderm development, P:imaginal disc-derived wing morphogenesis, P:cell adhesion, P:tissue migration, P:gland development, P:dorsal/ventral pattern formation, C:plasma membrane part, P:response to external stimulus, P:positive regulation of cellular process, P:negative regulation of cell …
c1119533_g2_i1	4	sli gene product	3901	P:segmentation, P:hemopoiesis, P:regulation of cell development, P:mesoderm development, P:anterior/posterior pattern specification, P:imaginal disc-derived wing morphogenesis, P:neuron projection morphogenesis, P:tissue migration, P:gland development, P:leg disc morphogenesis, P:dorsal/ventral pattern formation, C:plasma membrane part, P:chemotaxis, P:heart development, P:regulation of response …
c1120438_g3_i1	4	betatub56d gene product	719	P:mitotic spindle assembly checkpoint, P:mitotic spindle organization, P:obsolete GTP catabolic process, P:cytokinesis, F:structural constituent of cytoskeleton, C:astral microtubule, P:salivary gland morphogenesis, F:GTP binding, C:lipid particle, P:protein polymerization, C:centrosome, C:tubulin complex, P:centrosome duplication, F:GTPase activity, F:myosin binding, P:antimicrobial humoral resp…
c1120448_g1_i2	4	---NA---	966
c1120677_g4_i3	4	cg4546 gene product	701	F:transcription coactivator activity, P:regulation of transcription, DNA-templated
c1120787_g2_i1	4	---NA---	1030
c1121079_g1_i4	4	cg15498 gene product	1268
c1121160_g2_i1	4	---NA---	1654
c1121568_g1_i1	4	---NA---	1260
c1121880_g1_i2	4	cg18584 gene product	1178	C:microtubule cytoskeleton, C:cytoskeletal part, P:single-organism process
c1121914_g1_i1	4	---NA---	937
c1122049_g1_i1	4	---NA---	928
c1122093_g2_i1	4	hypothetical protein YQE_07075, partial	1200
c1122277_g1_i1	4	radial spoke head protein 9 homolog	1716	P:cilium movement, P:axoneme assembly
c1122871_g1_i1	4	alphatub84b gene product	761	P:mitotic spindle assembly checkpoint, P:mitotic spindle organization, P:obsolete GTP catabolic process, P:cytokinesis, F:structural constituent of cytoskeleton, C:astral microtubule, F:GTP binding, C:lipid particle, P:protein polymerization, C:centrosome, C:tubulin complex, P:centrosome duplication, F:GTPase activity, F:myosin binding, P:antimicrobial humoral response
c1122964_g3_i1	4	ciliogenesis-associated ttc17-interacting protein isoform x1	1632	P:signal transduction, F:cAMP-dependent protein kinase regulator activity
c1123029_g1_i1	4	cg5520 gene product	3188	P:regulation of cell shape, F:ATPase activity, P:centrosome cycle, P:midgut development, P:endodermal digestive tract morphogenesis, P:mitotic spindle organization, P:spermatogenesis, P:R7 cell fate commitment, P:actin filament organization, P:cold acclimation, F:unfolded protein binding, P:protein folding, P:pole plasm mRNA localization, C:lipid particle, F:ATP binding, C:extracellular space, C:…
c1123305_g1_i1	4	---NA---	718
c1123393_g1_i1	4	gft gene product	3179	F:ubiquitin protein ligase binding, C:cullin-RING ubiquitin ligase complex, P:anatomical structure morphogenesis, P:organ development, P:cell development, P:regulation of biological process, P:response to stimulus, P:ubiquitin-dependent protein catabolic process
c1123450_g2_i3	4	cg7051 gene product	2717	C:cytoplasmic dynein complex, P:spermatogenesis, C:dynein complex, P:microtubule-based movement, C:microtubule associated complex, F:ATPase activity, coupled, F:motor activity
c1123468_g1_i3	4	---NA---	915
c1123692_g1_i1	4	cg16984 gene product	1377
c1123753_g1_i1	4	sds22 gene product	1408	P:morphogenesis of an epithelium, P:establishment or maintenance of cell polarity
c1123814_g2_i2	4	cg8800 gene product	2971	F:protein binding, C:dynein complex, P:microtubule-based movement, F:ATPase activity, coupled
c1124051_g1_i1	4	---NA---	1777
c1124077_g1_i1	4	---NA---	890
c1124486_g1_i1	4	PREDICTED: hypothetical protein LOC100648292	679
c1124677_g1_i2	4	cg15096 gene product	1733	F:sodium:phosphate symporter activity, P:transmembrane transport, P:phosphate ion transport, C:integral component of membrane, F:solute:sodium symporter activity
c1124875_g1_i1	4	---NA---	686
c1124906_g1_i3	4	cg2254 gene product	1490	F:oxidoreductase activity, P:metabolic process
c1125520_g1_i4	4	cg14936 gene product	1422	C:integral component of membrane
c1125621_g1_i3	4	---NA---	778
c1125883_g1_i1	4	cg8863 gene product	1975	C:type Is terminal bouton, C:synaptic vesicle, C:type Ib terminal bouton, F:unfolded protein binding, P:neurogenesis, P:brain morphogenesis, P:protein folding, C:microtubule associated complex, C:plasma membrane, P:locomotion involved in locomotory behavior, P:synaptic vesicle uncoating, P:response to heat, P:startle response, P:synaptic vesicle exocytosis
c1126075_g1_i1	4	---NA---	1789
c1126147_g1_i1	4	---NA---	1067
c1126695_g2_i1	4	---NA---	772
c1127310_g1_i2	4	cg12000 gene product	886	P:cell proliferation, P:mitotic spindle elongation, P:centrosome organization, C:proteasome core complex, P:neurogenesis, F:threonine-type endopeptidase activity, P:cellular response to DNA damage stimulus, P:ubiquitin-dependent protein catabolic process
c1127661_g1_i1	4	---NA---	1079
c1128482_g1_i1	4	cg1017 gene product	2162	F:protein binding, C:catalytic step 2 spliceosome, C:precatalytic spliceosome, C:microfibril, P:neurogenesis, C:protein complex, P:regulation of G2/M transition of mitotic cell cycle, P:mRNA splicing, via spliceosome
c1128551_g1_i1	4	cg11530 gene product	1222	P:proteolysis, F:serine-type endopeptidase activity
c1129025_g3_i1	4	flii gene product	1382	C:adherens junction, P:establishment or maintenance of cell polarity, P:protein transport, P:Ras protein signal transduction, F:Ras GTPase binding
c1129053_g4_i1	4	---NA---	782
c1129214_g1_i1	4	---NA---	1305
c1129282_g1_i1	4	cg7264 gene product	1561
c1129353_g2_i2	4	cg10042 gene product	1573	P:mitotic G2 DNA damage checkpoint, C:polytene chromosome interband, C:transcriptionally active chromatin, P:neurogenesis, P:positive regulation of transcription from RNA polymerase II promoter, C:NSL complex
c1129513_g1_i1	4	PREDICTED: uncharacterized protein LOC103313005	2648
c1129834_g1_i3	4	---NA---	2935
c1129871_g1_i3	4	l efl gene product	1072	P:determination of adult lifespan, P:imaginal disc-derived wing morphogenesis, P:protein lipidation, P:behavioral response to starvation, P:cold acclimation, P:defense response to bacterium, F:structural constituent of eye lens, C:microtubule associated complex, P:response to hypoxia, P:response to methotrexate, P:regulation of autophagy, F:myosin binding, P:regulation of translational initiation…
c1129872_g1_i1	4	hypothetical protein TcasGA2_TC000560	1218	F:calcium ion binding
c1129933_g1_i2	4	---NA---	694
c1129959_g1_i4	4	cg15125 gene product	1628
c1129993_g2_i1	4	---NA---	921	F:protein binding
c1130162_g1_i1	4	bifunctional atp-dependent dihydroxyacetone kinase fad-amp lyase -like	1922	P:glycerol metabolic process, F:glycerone kinase activity
c1130416_g1_i1	4	cg4347 gene product	1270	P:UDP-glucose metabolic process, F:UTP:glucose-1-phosphate uridylyltransferase activity
c1130466_g1_i2	4	---NA---	911
c1130645_g1_i4	4	---NA---	1087	P:proteolysis, F:serine-type endopeptidase activity
c1130714_g1_i1	4	PREDICTED: uncharacterized protein LOC100572502 isoform X2	2157
c1130748_g1_i1	4	cg11048 gene product	2090
c1130790_g1_i1	4	zinc finger protein 43-like isoform x1	2016	F:nucleic acid binding, C:nucleus, F:zinc ion binding, F:metal ion binding
c1130800_g1_i1	4	---NA---	628
c1130800_g2_i1	4	---NA---	691
c1131117_g1_i1	4	hypothetical protein KGM_08250	1394
c1132186_g1_i2	4	---NA---	1110	P:proteolysis, F:serine-type endopeptidase activity
c1132291_g2_i1	4	cg14305 gene product	1785	P:regulation of biological quality, P:cell communication, P:taxis, P:response to starvation, P:protein N-linked glycosylation, P:protein phosphorylation, F:protein serine/threonine kinase activity, C:intracellular part, P:neuromuscular junction development, F:ATP binding, P:localization, P:regulation of cellular process, P:cellular response to stimulus
c1132386_g2_i1	4	mgat1 gene product	2055	P:mushroom body development, P:determination of adult lifespan, P:encapsulation of foreign target, F:alpha-1,3-mannosylglycoprotein 2-beta-N-acetylglucosaminyltransferase activity, P:adult locomotory behavior, P:protein N-linked glycosylation via asparagine, C:Golgi medial cisterna
c1132417_g1_i2	4	---NA---	800	P:proteolysis, F:serine-type endopeptidase activity
c1132453_g4_i4	4	mlp84b gene product	1393	C:Z disc, C:nucleus, F:structural constituent of muscle, P:sarcomere organization, P:regulation of establishment of planar polarity, C:actin cytoskeleton, P:muscle tissue development
c1132887_g1_i1	4	ter94 gene product	2487	P:mitotic spindle organization, P:Golgi organization, P:peroxisome organization, P:protein localization, P:obsolete ATP catabolic process, F:endopeptidase activity, P:oocyte microtubule cytoskeleton polarization, C:fusome, P:endoplasmic reticulum organization, P:cellular response to DNA damage stimulus, P:regulation of neuron apoptotic process, C:microtubule associated complex, P:dendrite morphog…
c1132920_g1_i2	4	---NA---	815
c1133253_g1_i1	4	---NA---	1259
c1133344_g1_i3	4	---NA---	1398
c1133425_g1_i2	4	atpalpha gene product	2186	F:nucleotide binding, P:locomotory behavior, F:metal ion binding, P:regulation of tube architecture, open tracheal system, P:single-organism cellular process, C:membrane part, P:neurological system process, C:plasma membrane, P:single-organism developmental process
c1133634_g1_i3	4	---NA---	868
c1134462_g2_i1	4	sodh-2 gene product	1706	F:zinc ion binding, F:L-iditol 2-dehydrogenase activity, P:oxidation-reduction process
c1134774_g2_i2	4	---NA---	699
c1135179_g1_i1	4	PREDICTED: titin	2451
c1135274_g1_i2	4	---NA---	1189
c1135716_g1_i1	4	---NA---	705
c1135746_g1_i2	4	cg8560 gene product	3121	F:zinc ion binding, F:metallocarboxypeptidase activity, P:proteolysis, C:extracellular region
c1135795_g2_i1	4	---NA---	1305
c1135817_g1_i7	4	conserved hypothetical protein	1911
c1136066_g3_i1	4	---NA---	1258
c1136111_g2_i3	4	---NA---	1361
c1136426_g2_i1	4	constitutive coactivator of peroxisome proliferator-activated receptor gamma	1975	C:nucleus
c1136644_g1_i2	4	---NA---	1585
c1136734_g1_i1	4	cg1213 gene product	2158	P:trehalose transport, C:membrane, F:sugar transmembrane transporter activity, P:positive regulation of JAK-STAT cascade
c1137024_g1_i1	4	---NA---	3104
c1137024_g2_i1	4	---NA---	1208
c1137114_g2_i2	4	hypothetical protein EAG_08255	1532
c1137472_g1_i1	4	cg15120 gene product	1077
c1137495_g1_i2	4	---NA---	1282
c1137564_g1_i1	4	nicolin 1	915	P:biological_process, C:nucleus, C:cellular_component, F:molecular_function, C:microtubule
c1137634_g3_i4	4	rpn1 gene product	3087	P:cell proliferation, P:mitotic spindle elongation, P:proteasome-mediated ubiquitin-dependent protein catabolic process, C:proteasome regulatory particle, base subcomplex, F:endopeptidase activity
c1137638_g2_i1	4	hypothetical protein YQE_07867, partial	1952
c1137718_g1_i1	4	zinc finger bed domain-containing protein 4	1290	F:DNA binding
c1138241_g1_i1	4	---NA---	2732
c1138358_g1_i2	4	---NA---	728
c1138513_g1_i1	4	---NA---	751
c1138642_g1_i2	4	betatub56d gene product	1087	P:mitotic spindle assembly checkpoint, P:mitotic spindle organization, P:obsolete GTP catabolic process, P:cytokinesis, F:structural constituent of cytoskeleton, C:astral microtubule, P:salivary gland morphogenesis, F:GTP binding, C:lipid particle, P:protein polymerization, C:centrosome, C:tubulin complex, P:centrosome duplication, F:GTPase activity, F:myosin binding, P:antimicrobial humoral resp…
c1138741_g1_i1	4	gene product	2396	F:magnesium ion binding, F:pyruvate kinase activity, F:potassium ion binding, P:glycolytic process
c1138765_g1_i5	4	---NA---	825
c1138869_g1_i1	4	---NA---	1941
c1138878_g3_i2	4	---NA---	1355
c1139022_g1_i2	4	---NA---	1086
c1139322_g1_i1	4	---NA---	1302
c1139631_g1_i1	4	cg5896 gene product	1746	P:proteolysis, F:serine-type endopeptidase activity
c1140033_g1_i4	4	cg3499 gene product	1704	P:cell proliferation, P:Golgi organization, P:protein localization, P:obsolete ATP catabolic process, P:oocyte microtubule cytoskeleton polarization, C:fusome, P:regulation of neuron apoptotic process, C:microtubule associated complex, P:dendrite morphogenesis, C:male germ cell nucleus, P:mitotic spindle elongation, F:ATP binding, F:endopeptidase activity, F:ATP-dependent peptidase activity, P:en…
c1140063_g2_i1	4	cg16854 gene product	2487	F:catalytic activity, P:metabolic process
c1140157_g1_i1	4	golgin subfamily a member 4-like	1759
c1140219_g1_i3	4	---NA---	1008
c1140237_g1_i1	4	---NA---	701
c1140282_g1_i1	4	alphatub84b gene product	1495	P:mitotic spindle assembly checkpoint, P:mitotic spindle organization, P:obsolete GTP catabolic process, P:cytokinesis, F:structural constituent of cytoskeleton, C:astral microtubule, P:salivary gland morphogenesis, F:GTP binding, C:lipid particle, P:protein polymerization, C:centrosome, C:tubulin complex, P:centrosome duplication, F:GTPase activity, F:myosin binding, P:antimicrobial humoral resp…
c1140479_g2_i1	4	gene product	1875	F:magnesium ion binding, F:pyruvate kinase activity, F:potassium ion binding, P:glycolytic process
c1140681_g1_i2	4	---NA---	2921
c1140714_g1_i2	4	---NA---	1911
c1140990_g1_i6	4	cg6471 gene product	1475	F:phosphatase binding, P:negative regulation of phosphatase activity
c1141045_g2_i1	4	---NA---	793
c1141227_g1_i2	4	GH16269	1108
c1141373_g1_i3	4	cg13855 gene product	2582	F:protein binding
c1141506_g2_i1	4	---NA---	672
c1141623_g1_i2	4	cg9924 gene product	1594	P:regulation of cellular process, F:protein binding, P:single-organism cellular process
c1141889_g1_i6	4	---NA---	1738
c1142055_g1_i7	4	---NA---	1340
c1142175_g1_i1	4	---NA---	1058
c1142232_g1_i1	4	---NA---	1494
c1142436_g2_i2	4	mycbp-associated protein	2141
c1142570_g3_i1	4	---NA---	1276
c1142772_g1_i1	4	cg4108 gene product	1064
c1142854_g2_i1	4	cg10467 gene product	2181	P:carbohydrate metabolic process, F:carbohydrate binding, F:isomerase activity
c1143226_g1_i2	4	src64b gene product	1945	P:regulation of biological quality, P:germarium-derived egg chamber formation, P:signal transduction, P:cellular component assembly, P:ovarian nurse cell to oocyte transport, P:actin filament organization, F:protein kinase activity, P:organ development, P:cell development, P:protein phosphorylation, C:intracellular part, P:learning or memory, P:cellular process involved in reproduction in multice…
c1143303_g1_i1	4	---NA---	1506
c1143504_g1_i2	4	melanoma-associated antigen e1	3231	F:protein binding
c1143686_g1_i2	4	cg11661 gene product	3161	F:thiamine pyrophosphate binding, F:oxoglutarate dehydrogenase (succinyl-transferring) activity, P:tricarboxylic acid cycle
c1143721_g3_i2	4	cg9760 gene product	1251
c1143869_g2_i3	4	cg3499 gene product	1061	F:ATP binding, P:protein catabolic process, P:proteolysis, F:ATP-dependent peptidase activity, F:metalloendopeptidase activity, C:mitochondrial inner membrane
c1143971_g1_i6	4	sina gene product	795	C:nucleus, F:ubiquitin-protein transferase activity, F:zinc ion binding, C:ubiquitin ligase complex, C:cytoplasm, P:regulation of R7 cell differentiation, F:protein self-association, P:proteasomal protein catabolic process, P:protein ubiquitination, P:ubiquitin-dependent protein catabolic process
c1144833_g2_i1	4	cg9975 gene product	1558	C:extracellular space, P:multicellular organism reproduction, P:neurogenesis
c1145031_g1_i6	4	---NA---	2722
c1145632_g1_i1	4	klp64d gene product	2476	P:anterograde axon cargo transport, P:reciprocal meiotic recombination, P:mitotic spindle organization, P:axon guidance, P:oocyte microtubule cytoskeleton polarization, P:cytokinesis, P:establishment of spindle orientation, C:kinesin complex, P:oocyte dorsal/ventral axis specification, P:intracellular protein transport, C:astral microtubule, P:single fertilization, P:dendrite morphogenesis, P:sen…
c1145682_g1_i1	4	---NA---	1118
c1145726_g1_i1	4	---NA---	1134
c1146632_g1_i2	4	cg6761 gene product	2631
c1146755_g1_i1	4	---NA---	1288
c1146835_g1_i2	4	alpha-est9 gene product	1985	P:multicellular organismal development, P:response to stimulus, P:single-organism developmental process
c1147156_g2_i1	4	betatub56d gene product	1783	C:gamma-tubulin small complex, P:mitotic spindle organization, C:gamma-tubulin ring complex, P:microtubule nucleation, P:obsolete GTP catabolic process, F:structural constituent of cytoskeleton, P:spindle assembly involved in female meiosis I, C:microtubule associated complex, P:salivary gland morphogenesis, C:microtubule, F:GTP binding, C:pericentriolar material, P:protein polymerization, P:oocy…
c1147214_g1_i2	4	outer dense fiber protein 2	3463
c1147260_g3_i1	4	---NA---	2912
c1147391_g1_i2	4	---NA---	4327
c1147435_g1_i1	4	cg10099 gene product	1289	C:microtubule associated complex, F:microtubule binding, P:microtubule-based process
c1147460_g1_i1	4	sperm flagellar protein 2	5194	F:calcium ion binding
c1147552_g1_i2	4	cg11474 gene product	1599	P:biological_process, C:cellular_component, F:molecular_function
c1147557_g1_i2	4	zinc finger protein xfin-like	2354	C:nucleus, F:zinc ion binding
c1147980_g1_i2	4	cg2448 gene product	1851	F:protein binding, C:membrane, P:oligosaccharide biosynthetic process, F:alpha-(1->6)-fucosyltransferase activity, P:nodulation
c1147995_g2_i2	4	---NA---	1749
c1148076_g3_i2	4	cg11206 gene product	1264
c1148529_g1_i1	4	---NA---	657
c1148792_g1_i2	4	---NA---	2211
c1148860_g2_i2	4	constitutive coactivator of peroxisome proliferator-activated receptor gamma	949
c1149351_g1_i2	4	---NA---	1647
c1149715_g1_i1	4	---NA---	5570
c1149992_g1_i1	4	---NA---	2479
c1150206_g3_i2	4	---NA---	2130
c1150662_g1_i2	4	cg15873 gene product	3007	P:proteolysis, F:serine-type endopeptidase activity
c1150940_g1_i1	4	b52 gene product	1825	P:mitotic G2 DNA damage checkpoint, C:omega speckle, F:GTPase activator activity, P:neurogenesis, P:adult locomotory behavior, P:mucosal immune response, F:nucleotide binding, F:phosphatidylinositol phospholipase C activity, C:polytene chromosome, P:mRNA cis splicing, via spliceosome, P:entrainment of circadian clock, C:catalytic step 2 spliceosome, P:regulation of alternative mRNA splicing, via …
c1151283_g1_i3	4	calponin homology domain-containing protein ddb_g0272472-like	2288
c1151361_g1_i2	4	coiled-coil domain-containing protein 11	1914
c1151637_g1_i1	4	f-box only protein 39-like	3318	F:protein binding
c1151823_g1_i1	4	---NA---	3412
c1152072_g1_i1	4	---NA---	1528
c1152072_g2_i1	4	mlp84b gene product	713	C:nucleus, C:actin cytoskeleton, P:muscle tissue development, P:single-organism process
c1152398_g1_i2	4	---NA---	1781
c1152418_g2_i4	4	cg3013 gene product	2026	F:DNA binding, F:transposase activity, P:DNA integration, P:transposition, DNA-mediated
c1152642_g1_i1	4	pb gene product	2451	C:apicolateral plasma membrane, C:lateral plasma membrane, P:midgut development, P:dorsal/ventral pattern formation, imaginal disc, P:positive regulation of muscle organ development, P:amnioserosa formation, P:muscle cell fate specification, P:dorsal/ventral axis specification, C:fusome, P:positive regulation of antibacterial peptide biosynthetic process, P:axon target recognition, P:asymmetric p…
c1153019_g1_i4	4	cg12857 gene product	3244	F:protein binding, P:oogenesis, P:cellular component organization, P:anatomical structure morphogenesis, P:single-organism cellular process, P:single-organism transport, P:single-organism developmental process, P:cellular process involved in reproduction in multicellular organism
c1153182_g1_i1	4	cg1710 gene product	3663	F:protein binding
c1153185_g1_i3	4	hypothetical protein Phum_PHUM567460	2296
c1154180_g1_i1	4	---NA---	1265
c1154180_g2_i1	4	predicted protein	3999	F:nucleic acid binding
c1154285_g1_i2	4	cg6906 gene product	8263	F:zinc ion binding, F:carbonate dehydratase activity, P:one-carbon metabolic process
c1154337_g1_i2	4	---NA---	3495
c1154868_g1_i1	4	cg13035 gene product	2309
c1154885_g1_i2	4	cg1443 gene product	2075	F:fatty-acyl-CoA reductase (alcohol-forming) activity
c1155485_g1_i1	4	---NA---	4645
c1155661_g3_i1	4	---NA---	3071
c1155992_g1_i2	4	cg13384 gene product	1227	P:growth
c1156051_g4_i1	4	ank gene product	1109	P:regulation of biological quality, C:intracellular organelle, P:cellular localization, F:protein binding, P:single-multicellular organism process, P:cell communication, C:cytoplasmic part, P:single organism signaling, P:regulation of biological process
c1156391_g1_i1	4	---NA---	3227
c1156511_g2_i2	4	hsp68 gene product	3626	F:ATPase activity, P:determination of adult lifespan, P:response to starvation, P:axon guidance, C:microtubule associated complex, P:axonal fasciculation, P:mRNA splicing, via spliceosome, P:multicellular organism reproduction, P:response to heat, P:vesicle-mediated transport, C:catalytic step 2 spliceosome, P:embryonic development via the syncytial blastoderm, C:perichromatin fibrils, C:precatal…
c1156585_g1_i2	4	cg9924 gene product	822	F:protein binding
c1156585_g2_i1	4	cg3571 gene product	771	P:developmental process involved in reproduction, C:germline ring canal, P:regulation of cellular process, F:protein binding, P:multicellular organismal development, P:ovarian nurse cell to oocyte transport, P:anatomical structure formation involved in morphogenesis, P:organelle organization, C:intracellular part, P:single-organism developmental process, P:cellular process involved in reproductio…
c1157621_g1_i1	4	---NA---	3946	F:chitin binding, P:chitin metabolic process, C:extracellular region
c1157621_g3_i1	4	eg: gene product	1100	F:chitin binding, P:chitin metabolic process, C:extracellular region
c1157710_g3_i1	4	ankyrin repeat protein	2488	F:protein binding
c1158830_g1_i2	4	---NA---	8359
c898780_g1_i1	4	synaptonemal complex protein 3	999	P:chiasma assembly, P:female meiosis sister chromatid cohesion, F:protein heterodimerization activity, P:spermatogenesis, P:negative regulation of apoptotic process, C:transverse filament, P:synaptonemal complex assembly, C:lateral element, P:mitotic nuclear division, P:female meiosis chromosome segregation, C:male germ cell nucleus
c993002_g1_i1	4	hypothetical protein YQE_01902, partial	693	P:signal transduction
c1070103_g1_i1	5	---NA---	959
c1072085_g2_i2	5	---NA---	635
c1076827_g2_i1	5	hrb27c gene product	1753	P:positive regulation of translation, P:spermatogenesis, P:axon guidance, P:border follicle cell migration, C:protein complex, C:nucleolus, C:chromosomal part, C:nucleoplasm, F:mRNA 3'-UTR binding, F:single-stranded DNA binding, F:nucleotide binding, P:regulation of pole plasm oskar mRNA localization, F:protein binding, C:ribonucleoprotein complex, C:cytoplasm, P:lateral inhibition, P:negative re…
c1078487_g1_i1	5	ogre gene product	1629	C:apicolateral plasma membrane, C:lateral plasma membrane, P:foregut morphogenesis, F:photoreceptor activity, P:jump response, P:nervous system development, P:imaginal disc-derived wing morphogenesis, F:gap junction channel activity, P:olfactory behavior, P:regulation of membrane depolarization, P:phototransduction, P:visual behavior, C:gap junction, C:nucleus, P:germarium-derived female germ-lin…
c1080291_g4_i2	5	hypothetical protein L798_05323	2362
c1087958_g2_i1	5	---NA---	1150
c1094527_g1_i1	5	trh gene product	1565	F:transition metal ion binding, F:sequence-specific DNA binding, P:tryptophan metabolic process, P:dendrite morphogenesis, P:salivary gland morphogenesis, F:RNA polymerase II core promoter proximal region sequence-specific DNA binding transcription factor activity involved in positive regulation of transcription, P:L-phenylalanine catabolic process, F:protein heterodimerization activity, P:seroto…
c1096207_g2_i1	5	l efl gene product	636	P:embryo development, P:determination of adult lifespan, P:protein lipidation, P:imaginal disc-derived wing morphogenesis, P:behavioral response to starvation, P:cold acclimation, P:protein folding, P:defense response to bacterium, C:microtubule associated complex, C:Z disc, P:response to oxidative stress, P:response to heat, P:response to hypoxia, P:response to methotrexate, P:regulation of auto…
c1096375_g1_i2	5	eg: gene product	1932	P:regulation of cell shape, P:germarium-derived egg chamber formation, C:synaptic vesicle, F:Rab GTPase activator activity, P:growth of a germarium-derived egg chamber, P:obsolete GTP catabolic process, P:R7 cell development, P:axon guidance, P:oocyte microtubule cytoskeleton polarization, P:actin filament organization, P:cytokinesis, P:cell adhesion, C:Golgi apparatus, C:neuronal cell body, P:in…
c1100268_g1_i1	5	activin-beta gene product	2883	C:microtubule cytoskeleton, P:cell projection organization, P:cellular component assembly, P:regulation of muscle organ development, P:dorsal/ventral axis specification, P:embryonic axis specification, P:positive regulation of developmental process, P:larval development, P:regulation of developmental growth, P:positive regulation of cellular process, P:compound eye morphogenesis, F:carbohydrate d…
c1100682_g2_i2	5	bowl gene product	646	P:wing disc development, P:imaginal disc-derived leg joint morphogenesis, P:embryonic hindgut morphogenesis, P:terminal region determination, P:periodic partitioning by pair rule gene, P:positive regulation of transcription from RNA polymerase II promoter, P:embryonic foregut morphogenesis, F:sequence-specific DNA binding RNA polymerase II transcription factor activity, P:negative regulation of t…
c1101580_g2_i2	5	eip75b gene product	1592	F:thyroid hormone receptor activity, C:nucleus, F:zinc ion binding, P:phagocytosis, F:RNA polymerase II regulatory region sequence-specific DNA binding, F:steroid hormone receptor activity, P:organ development, P:steroid hormone mediated signaling pathway, P:regulation of transcription from RNA polymerase II promoter, P:regulation of adult chitin-containing cuticle pigmentation
c1101816_g1_i1	5	---NA---	927
c1103422_g1_i1	5	mitochondrial enolase superfamily member 1-like	1499	P:cellular amino acid catabolic process, F:catalytic activity
c1104299_g3_i2	5	cg4733 gene product	939
c1105136_g1_i4	5	cg17124 gene product	841	F:protein phosphatase inhibitor activity, C:cytoplasm, P:regulation of phosphorylation
c1105199_g1_i2	5	---NA---	735
c1109092_g1_i1	5	---NA---	1527
c1109921_g1_i3	5	cg6074 gene product	757	F:zinc ion binding, F:carbonate dehydratase activity, P:one-carbon metabolic process
c1110384_g2_i1	5	cg18851 gene product	628
c1110758_g1_i4	5	cg9005 gene product	1568
c1111189_g4_i1	5	---NA---	1413
c1111940_g5_i1	5	ds gene product	870
c1112593_g1_i1	5	zinc fingers and homeoboxes protein 3 isoform x1	1570
c1113166_g3_i1	5	vnd gene product	816	P:midgut development, C:synaptic vesicle, P:cardioblast cell fate determination, F:protein transporter activity, P:ectoderm development, P:metamorphosis, P:positive regulation of transcription from RNA polymerase II promoter, P:axon target recognition, P:salivary gland morphogenesis, P:embryonic anterior midgut (ectodermal) morphogenesis, P:dorsal/ventral pattern formation, P:gonadal mesoderm dev…
c1113600_g2_i3	5	cg7675 gene product	1087	F:oxidoreductase activity, acting on CH-OH group of donors, P:metabolic process, P:response to stimulus
c1114263_g1_i1	5	cg6543 gene product	1487	C:lipid particle, P:wound healing, P:fatty acid beta-oxidation, C:mitochondrial matrix, P:determination of adult lifespan, P:response to starvation, F:enoyl-CoA hydratase activity, C:microtubule associated complex
c1115242_g1_i1	5	---NA---	1628
c1115611_g1_i1	5	dcp-1 gene product	1648	P:response to X-ray, P:negative regulation of neuromuscular synaptic transmission, P:ovarian nurse cell to oocyte transport, P:spermatid differentiation, F:cysteine-type endopeptidase activity, C:cytoplasmic mRNA processing body, P:salivary gland cell autophagic cell death, P:nurse cell apoptotic process, C:fusome, F:m7G(5')pppN diphosphatase activity, P:defense response, F:protein binding, P:cle…
c1116306_g1_i1	5	---NA---	728
c1116624_g1_i2	5	exd gene product	2363	P:regulation of cell fate specification, P:muscle cell fate commitment, F:sequence-specific DNA binding, P:imaginal disc-derived wing vein specification, P:positive regulation of transcription from RNA polymerase II promoter, P:negative regulation of transcription from RNA polymerase II promoter, C:transcription factor complex, P:embryonic development via the syncytial blastoderm, F:protein heter…
c1118109_g1_i1	5	dac gene product	745
c1118177_g1_i1	5	cg18665 gene product	4387
c1118351_g1_i5	5	---NA---	650
c1118521_g1_i2	5	cg6398 gene product	1146	C:septate junction, P:imaginal disc-derived wing morphogenesis, C:integral component of membrane, P:establishment of glial blood-brain barrier
c1118969_g1_i2	5	cg6957 gene product	1230	P:carbohydrate metabolic process, F:glucosamine-6-phosphate deaminase activity, P:N-acetylglucosamine metabolic process
c1119412_g1_i1	5	cg3571 gene product	2652	P:imaginal disc fusion, thorax closure, P:regulation of synapse organization, P:ovarian follicle cell migration, P:neuron projection morphogenesis, P:female germline ring canal formation, P:cellularization, P:ovarian fusome organization, P:response to oxidative stress, F:actin binding, P:karyosome formation, P:phagocytosis, C:Cul3-RING ubiquitin ligase complex, P:actin cytoskeleton organization, …
c1119822_g1_i1	5	cg5326 gene product	897	P:spindle assembly, P:actomyosin contractile ring assembly, P:meiosis I cytokinesis, C:integral component of membrane, P:meiosis II cytokinesis, P:neurogenesis, P:male meiosis cytokinesis, P:meiotic spindle organization
c1119822_g2_i1	5	---NA---	2459
c1119958_g2_i1	5	prostaglandin reductase 1	681	F:zinc ion binding, F:oxidoreductase activity, P:oxidation-reduction process
c1120369_g2_i2	5	hnf4 gene product	664	P:epithelial cell proliferation involved in Malpighian tubule morphogenesis, P:neuron-neuron synaptic transmission, P:regulation of development, heterochronic, F:RNA polymerase II core promoter proximal region sequence-specific DNA binding, P:epidermis development, P:cardioblast cell fate determination, P:phototaxis, P:border follicle cell migration, P:regulation of gene silencing, P:dendrite mor…
c1120431_g1_i1	5	cg11142 gene product	1298	F:chitin binding, C:extracellular space, P:multicellular organism reproduction, F:structural constituent of peritrophic membrane, P:chitin metabolic process, C:extracellular region
c1120752_g1_i1	5	f gene product	600	P:posterior head segmentation, P:motor neuron axon guidance, P:R7 cell development, P:germ-band extension, P:sevenless signaling pathway, P:imaginal disc-derived wing vein specification, C:multivesicular body, P:cephalic furrow formation, P:positive regulation of transcription from RNA polymerase II promoter, P:dendrite morphogenesis, P:negative regulation of cardioblast cell fate specification, …
c1120950_g1_i2	5	erc protein 2	1483
c1121257_g1_i1	5	gl gene product	2467	C:apicolateral plasma membrane, P:midgut development, P:determination of adult lifespan, C:nuclear speck, P:transforming growth factor beta receptor signaling pathway, P:eye-antennal disc morphogenesis, P:decapentaplegic signaling pathway, C:kinetochore, P:intracellular protein transport, P:sensory perception of sound, P:negative regulation of neuroblast proliferation, C:kinetochore microtubule, …
c1121664_g2_i3	5	dll gene product	1068	P:flight, P:imaginal disc-derived wing margin morphogenesis, F:sequence-specific DNA binding, P:axon target recognition, P:olfactory nerve development, P:leg disc proximal/distal pattern formation, C:polytene chromosome, P:determination of ventral identity, P:larval somatic muscle development, F:sequence-specific DNA binding transcription factor activity, P:eggshell chorion assembly, P:negative r…
c1121913_g1_i1	5	cg2776 gene product	1107	F:chitin binding, P:chitin metabolic process, C:extracellular region
c1122197_g1_i1	5	:gh07312 gene product	1575	F:G-protein coupled GABA receptor activity, P:G-protein coupled receptor signaling pathway, C:integral component of membrane, P:negative regulation of insulin secretion, P:olfactory behavior, P:negative regulation of synaptic vesicle fusion to presynaptic membrane
c1123130_g1_i1	5	hypothetical protein VICG_01251	1424
c1123666_g2_i1	5	cg6847 gene product	3319	P:system development
c1123898_g1_i1	5	cg4362 gene product	623	C:viral capsid
c1124041_g3_i1	5	low quality protein: protein dachsous	627	F:oxidoreductase activity, C:membrane, P:cell adhesion
c1124232_g1_i1	5	xylose isomerase-like	1558	P:carbohydrate metabolic process, P:pentose-phosphate shunt, F:metal ion binding, F:xylose isomerase activity, P:D-xylose metabolic process, F:isomerase activity
c1124516_g1_i1	5	wnt5 gene product	1273	P:epithelial cell proliferation involved in Malpighian tubule morphogenesis, P:Malpighian tubule bud morphogenesis, P:head segmentation, P:negative chemotaxis, P:dorsal/ventral pattern formation, imaginal disc, F:frizzled-2 binding, P:epidermis development, P:dorsal/ventral axis specification, P:negative regulation of heart induction by canonical Wnt signaling pathway, P:ovarian follicle cell dev…
c1124563_g3_i3	5	cg1748 gene product	2389	P:regulation of Rho GTPase activity, P:positive regulation of cellular process, F:GTPase activator activity, P:synaptic transmission, P:anatomical structure morphogenesis, P:organ development, C:intracellular, P:single-organism developmental process
c1124682_g1_i1	5	cg4822 gene product	922	P:centriole replication, P:Golgi organization, P:positive regulation of cell proliferation, P:male courtship behavior, P:regulation of cell diameter, P:gravitaxis, C:chromosome, P:memory, P:dendrite morphogenesis, P:eye pigment precursor transport, P:G2/M transition of mitotic cell cycle, P:entrainment of circadian clock by photoperiod, P:negative regulation of cell size, C:cytoplasmic vesicle, P…
c1124727_g1_i1	5	:ld24639 gene product	3591	P:dorsal closure, P:central nervous system development, F:UDP-N-acetylglucosamine diphosphorylase activity, P:regulation of tube size, open tracheal system, P:chitin-based embryonic cuticle biosynthetic process, P:cuticle chitin biosynthetic process, P:extracellular matrix organization, P:embryonic epithelial tube formation, P:axonal fasciculation
c1126413_g1_i1	5	cg13207 gene product	2141	P:single-organism cellular process
c1126413_g2_i1	5	cg13207 gene product	1547	C:integral component of membrane, P:apical constriction, P:regulation of embryonic cell shape
c1127134_g1_i4	5	hypothetical protein HELRODRAFT_165255	2617
c1127183_g3_i1	5	---NA---	5323
c1127280_g1_i1	5	g-oalpha47a gene product	2148	P:sensory perception of sweet taste, P:obsolete GTP catabolic process, P:negative regulation of synaptic growth at neuromuscular junction, P:behavioral response to starvation, P:establishment of spindle orientation, P:mucosal immune response, F:GTP binding, P:cortical actin cytoskeleton organization, F:G-protein coupled receptor binding, P:positive regulation of cellular process, P:thermotaxis, P…
c1127304_g6_i1	5	plasma membrane calcium isoform k	1026	F:ATP binding, F:metal ion binding, P:calcium ion transmembrane transport, C:integral component of membrane, F:calcium-transporting ATPase activity, C:plasma membrane, P:cellular calcium ion homeostasis
c1127377_g1_i1	5	---NA---	2185
c1127379_g2_i1	5	cg2663 gene product	1359	F:vitamin E binding, P:transport, F:transporter activity, C:intracellular
c1127578_g1_i1	5	---NA---	2740
c1128100_g1_i3	5	ptp61f gene product	4890	P:motor neuron axon guidance, P:regulation of protein localization, P:negative regulation of cell proliferation, P:germ-band extension, C:neuronal cell body, P:negative regulation of insulin receptor signaling pathway, P:mitotic cell cycle, P:negative regulation of JAK-STAT cascade, P:open tracheal system development, C:nucleus, F:protein binding, P:central nervous system development, P:regulatio…
c1128238_g1_i1	5	---NA---	1501
c1128630_g1_i1	5	n alpha-96ab gene product	3138	F:acetylcholine-activated cation-selective channel activity, P:ion transport, C:postsynaptic membrane, C:acetylcholine-gated channel complex
c1128738_g1_i5	5	cg3622 gene product	3537	P:multicellular organismal reproductive process, P:proteolysis, F:metalloendopeptidase activity, P:single organism reproductive process
c1128820_g4_i1	5	---NA---	763
c1128863_g1_i1	5	cg13676 gene product	875	F:chitin binding, P:chitin metabolic process, C:extracellular region
c1129239_g1_i2	5	---NA---	1503
c1129470_g1_i1	5	---NA---	1470
c1129978_g1_i1	5	---NA---	1613
c1129999_g1_i2	5	---NA---	814
c1130136_g2_i2	5	flii gene product	4683	P:regulation of cellular process, F:protein binding, P:single-organism cellular process, P:response to stimulus
c1130391_g1_i2	5	cg14866 gene product	1472	F:carbohydrate binding
c1130959_g1_i2	5	cg6981 gene product	1037	C:integral component of plasma membrane, C:smooth septate junction, P:septate junction assembly, P:anterior midgut development, P:intestinal epithelial cell development, P:establishment of endothelial barrier
c1131394_g3_i1	5	frq gene product	694	P:neuromuscular junction development, P:regulation of neurotransmitter secretion, P:vesicle-mediated transport, F:calcium ion binding, C:synaptic vesicle, P:neuron projection morphogenesis, P:wing disc dorsal/ventral pattern formation, F:calcium sensitive guanylate cyclase activator activity, P:negative regulation of phosphorylation
c1131429_g3_i1	5	---NA---	665
c1131453_g2_i3	5	neurexin domain-containing protein	1397	F:protein binding
c1131546_g1_i1	5	---NA---	870
c1131857_g4_i3	5	cg18041 gene product	1444	C:histone acetyltransferase complex
c1132135_g5_i6	5	glucose transporter type 1-like isoform x12	4275
c1132218_g1_i1	5	---NA---	742
c1132310_g1_i1	5	cg6305 gene product	612	F:structural constituent of chitin-based cuticle
c1132769_g1_i3	5	---NA---	1354
c1132794_g1_i1	5	cg1358 gene product	1793	P:transmembrane transport, C:integral component of membrane
c1132844_g1_i1	5	---NA---	1394
c1133460_g1_i5	5	for gene product	1359	P:regulation of response to food, P:positive regulation of growth, P:habituation, P:determination of adult lifespan, P:imaginal disc-derived wing morphogenesis, P:actin filament organization, P:axon guidance, P:oocyte microtubule cytoskeleton polarization, P:larval locomotory behavior, P:protein phosphorylation, P:dendrite morphogenesis, F:ribosomal protein S6 kinase activity, F:ATP binding, P:la…
c1133514_g1_i1	5	cg11101 gene product	819
c1133753_g1_i2	5	mite allergen lep d 7	1158
c1133993_g2_i1	5	upf0577 protein kiaa1324-like homolog isoform x1	3957
c1134093_g1_i2	5	cg6261 gene product	2159	P:spindle assembly, P:actomyosin contractile ring assembly, P:meiosis I cytokinesis, C:integral component of membrane, P:meiosis II cytokinesis, P:neurogenesis, P:male meiosis cytokinesis, P:meiotic spindle organization
c1134258_g1_i2	5	neurogenic locus	1332	F:carbohydrate binding
c1134413_g1_i1	5	hypothetical protein Phum_PHUM155140	700	F:metal ion binding
c1134577_g1_i4	5	cg11641 gene product	1443	F:DNA binding, F:sequence-specific DNA binding transcription factor activity, P:nervous system development, P:regulation of transcription, DNA-templated
c1134675_g2_i1	5	picot gene product	1991	F:sodium:phosphate symporter activity, P:transmembrane transport, P:phosphate ion transport, C:integral component of membrane, F:solute:sodium symporter activity
c1134869_g1_i1	5	cg13744 gene product	2581	P:proteolysis, F:serine-type endopeptidase activity, P:actin filament bundle assembly
c1134899_g2_i2	5	cg11058 gene product	1455
c1134945_g2_i1	5	cg7955 gene product	1295	P:drug transport, F:efflux transmembrane transporter activity, F:cadmium ion transmembrane transporter activity, P:response to cadmium ion, P:establishment of glial blood-brain barrier, C:vacuolar membrane, F:xenobiotic-transporting ATPase activity, C:mitochondrial inner membrane, C:integral component of plasma membrane, F:ATP binding, P:response to methotrexate, P:cadmium ion transmembrane trans…
c1134996_g2_i1	5	---NA---	780
c1135063_g2_i3	5	cg4355 gene product	1841	P:regulation of macromolecule metabolic process, P:central nervous system development, P:negative regulation of signal transduction, P:motor neuron axon guidance, F:protein tyrosine phosphatase activity, C:cytoplasm, P:protein dephosphorylation, C:neuronal cell body, C:axon, C:apical plasma membrane, P:open tracheal system development
c1135073_g1_i1	5	---NA---	989
c1135321_g1_i1	5	---NA---	1101
c1135434_g1_i1	5	cg8756 gene product	2027	F:hydrolase activity, acting on carbon-nitrogen (but not peptide) bonds, P:carbohydrate metabolic process, F:chitin binding, P:chitin metabolic process, P:anatomical structure morphogenesis, C:extracellular region, P:open tracheal system development, P:single-organism developmental process
c1135775_g2_i2	5	prostaglandin reductase 1-like	1433	F:zinc ion binding, F:oxidoreductase activity, P:oxidation-reduction process
c1135822_g2_i2	5	ex gene product	2129	P:cell cycle arrest, P:positive regulation of phosphorylation, P:negative regulation of hippo signaling, P:negative regulation of cell proliferation, P:regulation of exit from mitosis, P:regulation of apoptotic process, P:decapentaplegic signaling pathway, P:compound eye photoreceptor cell differentiation, C:cytoskeleton, F:protein binding, P:regulation of cell differentiation, P:negative regulat…
c1135874_g1_i1	5	fj gene product	1035
c1136050_g1_i1	5	---NA---	639
c1136053_g1_i2	5	---NA---	1187
c1136083_g1_i3	5	b52 gene product	2903	P:mitotic G2 DNA damage checkpoint, C:omega speckle, P:mRNA splice site selection, P:mitotic nuclear division, P:neurogenesis, F:nucleotide binding, C:polytene chromosome, F:protein binding, C:catalytic step 2 spliceosome, P:regulation of alternative mRNA splicing, via spliceosome, P:compound eye morphogenesis, C:precatalytic spliceosome, C:transcriptionally active chromatin, F:mRNA binding
c1136186_g1_i2	5	nmdar1 gene product	3634	P:long-term memory, P:ion transport, P:medium-term memory, P:imaginal disc-derived wing morphogenesis, P:phototaxis, P:olfactory learning, C:ionotropic glutamate receptor complex, P:sensory perception of touch, P:ionotropic glutamate receptor signaling pathway, F:extracellular-glutamate-gated ion channel activity, F:N-methyl-D-aspartate selective glutamate receptor activity
c1136192_g1_i1	5	cg3301 gene product	1539	F:oxidoreductase activity, acting on CH-OH group of donors, P:rhodopsin biosynthetic process, P:neurogenesis
c1136324_g1_i3	5	---NA---	962
c1136330_g1_i1	5	cg3244 gene product	764	F:carbohydrate binding
c1136358_g3_i1	5	---NA---	2806
c1136361_g1_i2	5	eg: gene product	1305	F:oxidoreductase activity, P:ecdysone biosynthetic process
c1136389_g2_i3	5	cg10019 gene product	1651	P:transmembrane transport, C:integral component of membrane, F:monocarboxylic acid transmembrane transporter activity
c1136491_g3_i1	5	---NA---	1270
c1136567_g1_i1	5	reverse transcriptase	2087	F:catalytic activity
c1136850_g2_i2	5	coiled-coil domain-containing protein 177-like	3049
c1136922_g1_i3	5	:gh07643 gene product	910	C:extracellular space, P:proteolysis, F:metalloendopeptidase activity
c1137294_g1_i1	5	---NA---	746	F:protein dimerization activity
c1137765_g1_i2	5	cg18678 gene product	2521	F:G-protein coupled GABA receptor activity, P:G-protein coupled receptor signaling pathway, C:integral component of membrane
c1138336_g1_i3	5	---NA---	2554
c1138490_g1_i1	5	cg17223 gene product	1291	P:negative regulation of apoptotic process, P:glycosphingolipid biosynthetic process, P:positive regulation of Notch signaling pathway, F:alpha-1,4-N-acetylgalactosaminyltransferase activity
c1138711_g1_i1	5	ovo gene product	2720	P:imaginal disc-derived leg joint morphogenesis, P:cytoskeleton organization, F:sequence-specific DNA binding, P:adult feeding behavior, P:positive regulation of transcription from RNA polymerase II promoter, P:pheromone metabolic process, P:cuticle pigmentation, P:negative regulation of transcription from RNA polymerase II promoter, P:positive regulation of transcription elongation from RNA poly…
c1138711_g2_i1	5	---NA---	2684
c1138916_g1_i2	5	cg4548 gene product	7745	F:heterocyclic compound binding, P:nuclear speck organization, P:fertilization, exchange of chromosomal proteins, P:positive regulation of epidermal growth factor receptor signaling pathway, P:axon guidance, P:imaginal disc-derived wing margin morphogenesis, P:imaginal disc-derived wing vein specification, C:brahma complex, F:helicase activity, P:double-strand break repair via synthesis-dependent…
c1138951_g1_i1	5	cg6688 gene product	2058	C:nucleus, F:zinc ion binding, C:ubiquitin ligase complex, C:cytoplasm, P:regulation of R7 cell differentiation, F:protein self-association, P:proteasomal protein catabolic process, P:ubiquitin-dependent protein catabolic process
c1138966_g1_i3	5	myosin heavy chain	2647	F:nucleotide binding
c1139053_g1_i1	5	cht1 gene product	1606	F:chitinase activity, P:carbohydrate metabolic process, C:extracellular space, F:chitin binding, P:chitin catabolic process
c1139053_g2_i1	5	cht3 gene product	987	F:chitinase activity, P:carbohydrate metabolic process, C:extracellular space, F:chitin binding, P:chitin catabolic process
c1139140_g1_i2	5	---NA---	1006
c1139155_g1_i6	5	---NA---	1108
c1139336_g1_i1	5	cg17052 gene product	1309	F:chitin binding, C:extracellular space, P:multicellular organism reproduction, F:structural constituent of peritrophic membrane, P:chitin metabolic process, C:extracellular region
c1139401_g1_i2	5	ddc gene product	3861	P:imaginal disc-derived leg segmentation, C:Cajal body, P:larval locomotory behavior, P:eye-antennal disc morphogenesis, P:neurotransmitter biosynthetic process, F:aspartate 1-decarboxylase activity, P:axon target recognition, P:axonal fasciculation, P:neuromuscular junction development, P:mitotic spindle elongation, F:RNA binding, C:catalytic step 2 spliceosome, P:regulation of axon extension in…
c1139402_g1_i1	5	mhc gene product	600	P:spindle organization, P:sperm individualization, P:mesoderm development, P:actin filament organization, P:axon guidance, P:anterior midgut development, P:border follicle cell migration, P:imaginal disc-derived wing vein morphogenesis, C:neuronal cell body, P:intracellular protein transport, C:microtubule associated complex, P:positive regulation of exocytosis, F:motor activity, P:axonal fascicu…
c1139618_g5_i1	5	---NA---	695
c1139620_g2_i2	5	cg2666 gene product	6035	F:transferase activity, transferring hexosyl groups
c1139695_g1_i1	5	cg10625 gene product	934	F:structural constituent of cuticle
c1140028_g1_i4	5	cg11880 gene product	2272	P:biological_process, C:cellular_component, F:molecular_function
c1140106_g2_i4	5	---NA---	1086
c1140286_g1_i4	5	---NA---	1089
c1140342_g1_i1	5	---NA---	938
c1140511_g1_i1	5	cg13921 gene product	3686
c1140571_g1_i1	5	ds gene product	1758	P:negative regulation of growth, P:cell communication, F:cell adhesion molecule binding, P:imaginal disc-derived wing morphogenesis, P:axon guidance, P:negative regulation of developmental process, P:homophilic cell adhesion via plasma membrane adhesion molecules, P:regulation of developmental growth, P:cell division, P:ovarian follicle cell development, F:calcium ion binding, P:regulation of neu…
c1140624_g2_i1	5	hig gene product	2727	C:integral component of plasma membrane, P:response to bacterium, P:immune response, P:defense response to Gram-negative bacterium, C:membrane, F:scavenger receptor activity, P:phagocytosis, P:cell adhesion, C:extracellular region, P:defense response, P:synaptic target recognition, F:polysaccharide binding
c1140661_g1_i1	5	cg17443 gene product	1643
c1140712_g1_i3	5	cg13806 gene product	1427
c1140785_g4_i1	5	---NA---	2162
c1140809_g1_i5	5	low-density lipoprotein	2316	F:catalytic activity, P:proteolysis, C:membrane, F:serine-type endopeptidase activity, F:scavenger receptor activity, F:peptidase activity, F:hydrolase activity
c1140851_g1_i3	5	---NA---	2935
c1141180_g1_i7	5	yin gene product	2406	P:oligopeptide transport, C:integral component of plasma membrane, F:proton-dependent oligopeptide secondary active transmembrane transporter activity
c1141282_g1_i1	5	---NA---	1550
c1141403_g2_i2	5	---NA---	673
c1141453_g1_i5	5	cg15013 gene product	2372	P:cell-matrix adhesion, P:imaginal disc-derived wing morphogenesis, P:apical constriction, P:actin filament organization, P:regulation of embryonic cell shape, P:circadian rhythm, C:apical plasma membrane
c1141470_g1_i1	5	cg6217 gene product	2848	P:torso signaling pathway, P:terminal region determination, P:chitin-based embryonic cuticle biosynthetic process, F:structural molecule activity, P:cuticle chitin biosynthetic process, P:trachea morphogenesis, C:nuclear lamina, C:polytene chromosome, P:spindle assembly, C:spindle, C:nuclear matrix, P:embryonic epithelial tube formation, P:regulation of tube diameter, open tracheal system
c1141671_g1_i2	5	---NA---	2641
c1141866_g1_i1	5	cg4666 gene product	1177	P:biological_process, C:cellular_component, F:molecular_function
c1141875_g2_i1	5	ance gene product	1086	P:positive regulation of circadian sleep/wake cycle, sleep, P:heart development, F:zinc ion binding, C:extracellular space, P:sperm individualization, F:peptidyl-dipeptidase activity, P:response to symbiotic bacterium, P:proteolysis, P:spermatid nucleus differentiation, P:metamorphosis, F:metalloendopeptidase activity
c1141998_g1_i1	5	zinc finger homeobox protein 3 isoform x1	1228	F:nucleic acid binding, F:metal ion binding
c1142126_g1_i4	5	gasp gene product	1487	F:chitin binding, F:structural constituent of peritrophic membrane, P:chitin metabolic process, C:extracellular region
c1142207_g2_i1	5	cg8172 gene product	2346	C:membrane, P:proteolysis, P:neuron projection morphogenesis, F:serine-type endopeptidase activity, P:actin filament bundle assembly
c1142239_g5_i1	5	complexin isoform x1	1652	P:neurotransmitter transport, F:syntaxin binding
c1142370_g1_i2	5	eff gene product	2411	P:germ cell development, P:DNA repair, P:mitotic spindle organization, P:male meiosis, P:spermatogenesis, P:male courtship behavior, C:intracellular non-membrane-bounded organelle, P:response to chemical, P:adult locomotory behavior, C:protein complex, P:epithelium development, C:intracellular organelle part, P:ubiquitin-dependent protein catabolic process, P:centrosome separation, F:protein bind…
c1142493_g1_i2	5	ds gene product	1704	P:single organismal cell-cell adhesion, F:protein binding, P:axonogenesis, C:membrane, P:establishment of ommatidial planar polarity, P:imaginal disc development, C:cell part, P:developmental growth, P:negative regulation of cellular process, P:regulation of growth, P:response to stimulus, P:regulation of multicellular organismal development
c1142503_g2_i6	5	cg9153 gene product	4831	P:long-term memory, F:ubiquitin-protein transferase activity, P:cellular macromolecule metabolic process, P:localization, P:regulation of cellular process, P:locomotion, C:cell cortex, P:imaginal disc-derived wing morphogenesis, P:circadian rhythm, P:dendrite morphogenesis
c1142668_g1_i3	5	cg11849 gene product	2951	F:DNA binding, C:nucleus, F:sequence-specific DNA binding transcription factor activity, F:protein binding, P:central nervous system formation, P:regulation of transcription, DNA-templated, P:compound eye development, P:segment specification
c1143124_g1_i1	5	---NA---	643
c1143133_g2_i1	5	cg9585 gene product	1657
c1143166_g1_i1	5	antennapedia-like protein	607	F:DNA binding
c1143179_g4_i2	5	---NA---	2519
c1143218_g2_i2	5	hypothetical protein X777_03918	935	F:DNA binding, F:transposase activity, P:DNA integration, P:transposition, DNA-mediated
c1143280_g1_i1	5	cg7095 gene product	2050	P:termination of G-protein coupled receptor signaling pathway, F:GTPase activator activity, P:response to starvation, C:apical cortex, P:dorsal/ventral axis specification, ovarian follicular epithelium, P:establishment of glial blood-brain barrier, F:signal transducer activity, P:cytoplasmic transport, nurse cell to oocyte, P:asymmetric protein localization, P:heart process, P:cortical actin cyto…
c1143317_g2_i1	5	eg: gene product	1816	C:lateral plasma membrane, P:neuromuscular synaptic transmission, P:cell cycle process, P:positive regulation of filopodium assembly, P:proboscis morphogenesis, C:fusome, C:astral microtubule, P:dendrite morphogenesis, F:phosphatidylinositol-4,5-bisphosphate binding, P:adult somatic muscle development, P:long-term strengthening of neuromuscular junction, F:ankyrin binding, P:endosome transport vi…
c1143334_g1_i1	5	---NA---	1335
c1143604_g3_i1	5	cg1632 gene product	3588	P:cellular process involved in reproduction, P:single-organism cellular process, P:sexual reproduction, P:developmental process, P:single organism reproductive process, P:multicellular organismal process
c1143719_g1_i2	5	receptor-mediated endocytosis protein 6 homolog	1221
c1143743_g1_i4	5	ephrin gene product	5304	P:melanotic encapsulation of foreign target, C:integral component of plasma membrane, P:mushroom body development, F:ephrin receptor binding, P:axon guidance, P:peripheral nervous system development
c1143790_g2_i2	5	PREDICTED: uncharacterized protein LOC100169228	1668
c1143990_g4_i2	5	cg14314 gene product	1162	F:transferase activity, transferring phosphorus-containing groups
c1144012_g1_i3	5	cg9027 gene product	980	P:response to oxidative stress, C:extracellular space, P:superoxide metabolic process, P:UV protection, P:determination of adult lifespan, C:mitochondrion, P:regulation of hemocyte proliferation, P:oxidation-reduction process, F:superoxide dismutase activity, P:protein stabilization, F:superoxide dismutase copper chaperone activity
c1144106_g1_i1	5	---NA---	2072
c1144174_g1_i1	5	cg17211 gene product	2164	F:protein binding
c1144284_g1_i4	5	---NA---	656
c1144479_g1_i2	5	cg12657 gene product	2367
c1144543_g2_i1	5	---NA---	3273
c1144559_g2_i1	5	cg9134 gene product	673	F:monosaccharide binding
c1144583_g1_i2	5	---NA---	1045
c1144644_g1_i1	5	---NA---	1298
c1144644_g2_i1	5	lamin-b receptor	1347	C:membrane
c1144675_g1_i5	5	to gene product	872	P:multicellular organism reproduction, C:extracellular space, P:single-organism process, P:behavior, P:response to stress
c1144842_g1_i1	5	cg17052 gene product	1312	F:chitin binding, P:chitin metabolic process, C:extracellular region
c1144843_g1_i1	5	---NA---	2056
c1144888_g1_i1	5	l efl gene product	1119	P:determination of adult lifespan, P:protein lipidation, P:imaginal disc-derived wing morphogenesis, P:behavioral response to starvation, P:cold acclimation, P:protein folding, P:defense response to bacterium, C:microtubule associated complex, C:Z disc, P:response to oxidative stress, P:response to heat, P:response to hypoxia, P:response to methotrexate, P:regulation of autophagy, F:myosin bindin…
c1145042_g1_i2	5	toll-6 gene product	2813	P:tube development, P:response to other organism, P:cell-cell signaling, P:axon guidance, P:cell surface receptor signaling pathway, F:anion binding, P:defense response, C:intracellular part, P:single-organism transport, P:regionalization, P:open tracheal system development, P:organ morphogenesis, P:heart development, P:immune response, F:protein binding, P:vesicle-mediated transport, P:positive …
c1145103_g1_i1	5	hexo1 gene product	2352	P:carbohydrate metabolic process, F:beta-N-acetylhexosaminidase activity
c1145115_g1_i1	5	cg7237 gene product	4093	F:protein binding
c1145153_g1_i3	5	low density lipoprotein receptor adapter protein 1	1623
c1145167_g1_i6	5	cyp307a1 gene product	2318	P:anatomical structure morphogenesis, P:single-organism cellular process, P:instar larval or pupal development, P:single-organism metabolic process, P:cellular metabolic process, P:single-organism developmental process
c1145432_g1_i1	5	cg15628 gene product	3174	F:N-acetyltransferase activity
c1145645_g1_i2	5	msr-110 gene product	1241	P:biological_process, C:integral component of membrane, F:molecular_function
c1145656_g1_i1	5	gbeta76c gene product	1308	P:cell adhesion involved in heart morphogenesis, P:actin filament organization, C:spliceosomal complex, P:activation of phospholipase C activity, P:primary metabolic process, C:microtubule associated complex, C:histone acetyltransferase complex, P:cellular macromolecule metabolic process, C:heterotrimeric G-protein complex, C:cytoplasm, F:protein heterodimerization activity, F:GTPase activity, P:…
c1145688_g1_i1	5	sli gene product	3566	P:tissue morphogenesis, P:axon guidance, P:synaptic transmission, P:cell surface receptor signaling pathway, P:cell adhesion, P:defense response to bacterium, P:single-organism transport, P:regulation of protein glycosylation, P:peripheral nervous system neuron development, P:open tracheal system development, C:plasma membrane part, P:organ morphogenesis, P:vesicle-mediated transport, P:innate im…
c1145763_g1_i1	5	toll-6 gene product	2616	C:external side of plasma membrane, P:axon guidance, P:synaptic transmission, P:cell adhesion, P:transport, P:regulation of protein glycosylation, P:peripheral nervous system neuron development, F:virion binding, P:cell surface pattern recognition receptor signaling pathway, P:positive regulation of autophagy, F:signaling pattern recognition receptor activity, P:innate immune response in mucosa, …
c1145818_g2_i1	5	---NA---	1453
c1145878_g2_i1	5	isoform a	1615	F:nucleic acid binding, F:metal ion binding
c1145913_g1_i3	5	---NA---	1604
c1145970_g2_i2	5	cg9843 gene product	1574
c1145999_g1_i5	5	cg9026 gene product	2288	F:protein binding
c1146093_g1_i5	5	u11 u12 small nuclear ribonucleoprotein 48 kda protein	1680	F:nucleic acid binding, C:ribonucleoprotein complex
c1146112_g2_i4	5	---NA---	905
c1146165_g1_i1	5	cg7447 gene product	1984	P:establishment or maintenance of apical/basal cell polarity, P:germarium-derived egg chamber formation, P:regulation of cell fate specification, P:larval lymph gland hemopoiesis, P:dorsal/ventral pattern formation, imaginal disc, P:cytoskeleton organization, P:segmentation, P:cell projection organization, P:anterior/posterior pattern specification, P:axis specification, P:positive regulation of …
c1146223_g4_i1	5	zip gene product	1046	P:sperm individualization, P:mesoderm development, P:actin filament organization, P:axon guidance, P:anterior midgut development, P:border follicle cell migration, P:imaginal disc-derived wing vein morphogenesis, F:motor activity, P:asymmetric protein localization, P:axonal fasciculation, P:sensory perception of sound, P:wound healing, C:microvillus, P:dorsal closure, leading edge cell differenti…
c1146258_g1_i1	5	---NA---	1032
c1146263_g1_i2	5	---NA---	1105
c1146276_g1_i1	5	cg5550 gene product	1739	P:compound eye morphogenesis, P:nervous system development, P:pattern specification process, P:single-organism cellular process
c1146281_g1_i2	5	ck gene product	2746	P:actin filament organization, P:axon guidance, P:anterior midgut development, P:border follicle cell migration, P:imaginal disc-derived wing vein morphogenesis, C:neuronal cell body, P:intracellular protein transport, P:microtubule-based process, F:motor activity, P:axonal fasciculation, P:sensory perception of sound, P:wound healing, P:cytoskeleton-dependent intracellular transport, P:positive …
c1146332_g1_i3	5	eaat1 gene product	1589	P:determination of adult lifespan, P:larval locomotory behavior, F:L-aspartate transmembrane transporter activity, F:taurine:sodium symporter activity, C:plasma membrane, C:terminal bouton, F:sodium:dicarboxylate symporter activity, C:integral component of membrane, C:neuromuscular junction, P:L-glutamate transport, P:taurine transport, P:regulation of excitatory postsynaptic membrane potential i…
c1146389_g1_i2	5	cg1869 gene product	1557	F:chitinase activity, C:extracellular space, F:chitin binding, P:chitin catabolic process
c1146535_g1_i5	5	cora gene product	4271	P:establishment or maintenance of apical/basal cell polarity, P:dorsal closure, P:maintenance of imaginal disc-derived wing hair orientation, P:germ-band shortening, P:cellular macromolecule localization, P:cellular component assembly, P:protein localization, C:fusome, P:negative regulation of biological process, P:oocyte anterior/posterior axis specification, P:heart process, C:smooth septate ju…
c1146551_g1_i1	5	protein ovo-like isoform x4	2016
c1146617_g1_i1	5	---NA---	2153
c1146688_g1_i1	5	agrin-like isoform x9	717	F:protein binding
c1146741_g1_i1	5	cg14024 gene product	1240	P:carbohydrate biosynthetic process, C:integral component of membrane, F:sulfotransferase activity
c1146896_g2_i1	5	---NA---	879
c1147060_g3_i1	5	hypothetical protein KGM_19483	734
c1147085_g1_i2	5	neurogenic locus	3968	F:carbohydrate binding
c1147107_g1_i2	5	ds gene product	1766	P:negative regulation of growth, P:cell communication, F:cell adhesion molecule binding, P:imaginal disc-derived wing morphogenesis, P:establishment of ommatidial planar polarity, P:regulation of anatomical structure size, P:anatomical structure formation involved in morphogenesis, P:negative regulation of developmental process, P:regulation of organ growth, P:negative regulation of cellular proc…
c1147200_g1_i1	5	cg9241 gene product	3242	C:nucleus, P:DNA replication
c1147233_g3_i1	5	---NA---	2291
c1147295_g2_i1	5	ance gene product	1490	P:positive regulation of circadian sleep/wake cycle, sleep, P:heart development, F:zinc ion binding, C:extracellular space, P:sperm individualization, F:peptidyl-dipeptidase activity, P:response to symbiotic bacterium, P:proteolysis, C:membrane, P:spermatid nucleus differentiation, P:metamorphosis, F:metallopeptidase activity
c1147383_g2_i2	5	cg9307 gene product	1320	F:chitinase activity, P:carbohydrate metabolic process, C:extracellular space, F:chitin binding, P:chitin catabolic process
c1147456_g1_i7	5	cg8756 gene product	3898	P:dorsal trunk growth, open tracheal system, P:carbohydrate metabolic process, F:chitin binding, P:trachea morphogenesis, F:chitin deacetylase activity, P:regulation of tube length, open tracheal system, P:visual behavior
c1147553_g1_i1	5	---NA---	1716
c1147649_g2_i1	5	cg1962 gene product	3660	P:cell division, C:centrosome, F:protein binding, P:cellular process involved in reproduction, C:microtubule organizing center part, P:centrosome cycle, P:anatomical structure morphogenesis, C:protein complex, P:cell development, P:generation of neurons
c1147689_g2_i2	5	cg6003 gene product	2177
c1147753_g1_i1	5	---NA---	1547
c1147918_g1_i5	5	bg: gene product	4127
c1147965_g1_i1	5	rdl gene product	5534	P:embryo development, P:segmentation, F:extracellular ligand-gated ion channel activity, P:response to mechanical stimulus, C:dendrite, F:sequence-specific DNA binding transcription factor activity, P:ion transport, C:postsynaptic membrane, P:positive regulation of transcription, DNA-templated, P:thermotaxis, P:response to cyclodiene, C:axon, P:ocellus development, P:regulation of circadian sleep…
c1148055_g1_i2	5	ace gene product	2061	P:choline catabolic process, P:positive regulation of circadian sleep/wake cycle, sleep, P:sperm individualization, F:protein homodimerization activity, P:acetylcholine catabolic process, F:peptidyl-dipeptidase activity, P:spermatid nucleus differentiation, P:phototaxis, F:acetylcholinesterase activity, P:metamorphosis, C:plasma membrane, P:heart development, C:extracellular space, C:cytoplasm, P…
c1148123_g1_i3	5	cg5875 gene product	5779	F:ion binding, F:lipid binding, F:diacylglycerol kinase activity, P:phosphatidylinositol biosynthetic process, C:microtubule associated complex, P:lipid phosphorylation, P:sensory perception of sound, C:growth cone, F:nucleotide binding, P:glycerol-3-phosphate biosynthetic process, P:thermotaxis, P:photoreceptor cell maintenance, P:sensory perception of smell, P:sensory perception of light stimul…
c1148159_g1_i1	5	:gh05536 gene product	1216	P:biological_process, C:extracellular space, P:multicellular organism reproduction, F:molecular_function
c1148287_g2_i1	5	rbp9 gene product	1243	F:growth factor activity, P:reciprocal meiotic recombination, C:Cajal body, P:neurogenesis, P:oocyte differentiation, F:poly(U) RNA binding, F:mRNA 3'-UTR binding, F:nucleotide binding, P:sex differentiation, P:dosage compensation, F:mRNA 5'-UTR binding, P:negative regulation of mRNA splicing, via spliceosome, P:alternative mRNA splicing, via spliceosome, P:female somatic sex determination, P:neg…
c1148358_g1_i1	5	gasp gene product	1319	F:chitin binding, P:chitin metabolic process, C:extracellular region
c1148540_g2_i1	5	cg10595 gene product	2981	P:dorsal closure, P:cellular component assembly, P:cell cycle process, P:protein localization, P:imaginal disc-derived wing vein morphogenesis, P:cuticle development, C:cell projection, P:microtubule-based process, F:motor activity, P:cell division, P:developmental process involved in reproduction, F:ATP binding, P:organelle localization, P:response to external stimulus, P:cellular component morp…
c1148550_g2_i1	5	cg18633 gene product	3342	P:embryo development, C:intracellular organelle, P:instar larval or pupal morphogenesis, P:single-organism behavior, P:eye pigment metabolic process, P:regulation of programmed cell death, P:response to chemical, P:organ development, P:neurogenesis, P:cell development, P:metamorphosis, P:biosynthetic process, P:cellular metabolic process, P:single-organism transport, P:regulation of mitotic cell …
c1148559_g1_i5	5	betatub56d gene product	1714	P:mitotic spindle assembly checkpoint, P:mitotic spindle organization, P:obsolete GTP catabolic process, P:cytokinesis, F:structural constituent of cytoskeleton, C:astral microtubule, P:salivary gland morphogenesis, F:GTP binding, C:lipid particle, P:protein polymerization, C:centrosome, C:tubulin complex, P:centrosome duplication, F:GTPase activity, F:myosin binding, P:antimicrobial humoral resp…
c1148730_g1_i3	5	cg6329 gene product	1487	C:cytoplasm, P:regulation of tube size, open tracheal system, P:septate junction assembly
c1148833_g1_i2	5	cg7624 gene product	1819	F:protein binding
c1148850_g1_i1	5	---NA---	1136
c1148898_g2_i2	5	cg3896 gene product	4481	P:neuromuscular junction development, P:regulation of neurotransmitter secretion, F:calcium ion binding, F:superoxide-generating NADPH oxidase activity, F:calcium sensitive guanylate cyclase activator activity, P:oxidation-reduction process, P:superoxide anion generation
c1148938_g2_i2	5	dpn gene product	2780	P:lipid storage, P:posterior head segmentation, P:determination of adult lifespan, F:RNA polymerase II core promoter proximal region sequence-specific DNA binding, P:larval locomotory behavior, P:imaginal disc-derived wing margin morphogenesis, C:mitochondrial respiratory chain complex III, P:adult locomotory behavior, P:imaginal disc-derived wing vein morphogenesis, P:mitochondrial electron tran…
c1148970_g1_i2	5	cg1919 gene product	1128	F:structural constituent of adult chitin-based cuticle, F:structural constituent of chitin-based larval cuticle
c1149033_g1_i1	5	cg8082 gene product	2736
c1149057_g2_i3	5	htl gene product	4590	C:type Is terminal bouton, P:peptidyl-tyrosine phosphorylation, P:positive regulation of growth, P:epithelial cell-cell adhesion, P:determination of adult lifespan, C:type Ib terminal bouton, P:axon guidance, P:negative regulation of synaptic growth at neuromuscular junction, P:protein autophosphorylation, P:negative regulation of epidermal growth factor receptor signaling pathway, P:activation o…
c1149106_g1_i1	5	cg15309 gene product	626	P:imaginal disc-derived wing morphogenesis
c1149116_g1_i2	5	to gene product	1244	P:multicellular organism reproduction, C:extracellular space, P:single-organism process, P:behavior, P:response to stress
c1149165_g1_i1	5	cht3 gene product	1996	F:chitinase activity, P:carbohydrate metabolic process, C:extracellular space, F:chitin binding, P:chitin catabolic process
c1149165_g2_i1	5	cg18117 gene product	1257	F:chitinase activity, C:extracellular space, F:chitin binding, P:chitin catabolic process
c1149168_g1_i2	5	cg7805 gene product	6099	P:single organismal cell-cell adhesion, P:establishment or maintenance of cell polarity, C:cell part, P:negative regulation of biological process, P:regulation of growth, F:protein binding, P:regulation of cellular process, P:compound eye morphogenesis, P:axonogenesis, C:membrane, P:establishment of planar polarity, P:response to stimulus, P:regulation of multicellular organismal development
c1149207_g1_i2	5	cg8192 gene product	2316	F:chitin binding, F:protein binding, P:system development, P:chitin metabolic process, C:extracellular region, P:single-organism developmental process
c1149285_g3_i1	5	---NA---	620
c1149403_g1_i2	5	vri gene product	3550	F:DNA binding, F:RNA polymerase II core promoter proximal region sequence-specific DNA binding transcription factor activity involved in negative regulation of transcription, C:nucleus, P:chaeta morphogenesis, F:protein homodimerization activity, F:protein heterodimerization activity, P:locomotor rhythm, P:cell cycle process, P:regulation of transcription, DNA-templated, P:imaginal disc-derived w…
c1149632_g1_i1	5	cg12492 gene product	2960	P:torso signaling pathway, P:terminal region determination, P:chitin-based embryonic cuticle biosynthetic process, F:structural molecule activity, P:cuticle chitin biosynthetic process, P:trachea morphogenesis, P:catecholamine metabolic process, C:nuclear lamina, F:dopamine beta-monooxygenase activity, C:polytene chromosome, P:spindle assembly, C:spindle, C:nuclear matrix, P:embryonic epithelial …
c1149780_g1_i1	5	nrt gene product	3081	P:central nervous system development, P:axon guidance, C:basolateral plasma membrane, P:axonal fasciculation
c1149794_g1_i2	5	cg6903 gene product	2199
c1149823_g1_i2	5	---NA---	718
c1149823_g2_i2	5	---NA---	944
c1150061_g1_i3	5	u8-agatoxin-ao1a-like isoform 1	918	F:ion channel inhibitor activity, C:extracellular region, P:pathogenesis
c1150064_g1_i1	5	---NA---	1158
c1150175_g1_i1	5	cg7274 gene product	2777	P:imaginal disc-derived leg morphogenesis, F:DNA binding, P:photoreceptor cell differentiation, P:positive regulation of transcription, DNA-templated, P:wing disc dorsal/ventral pattern formation, P:Wnt signaling pathway, P:imaginal disc-derived wing margin morphogenesis, P:imaginal disc-derived wing vein morphogenesis, C:brahma complex, P:regulation of epidermal growth factor receptor signaling …
c1150187_g1_i1	5	---NA---	2300
c1150261_g1_i1	5	:gh05536 gene product	1453	P:multicellular organism reproduction, C:extracellular region, P:single-organism process, P:behavior, P:response to stress
c1150281_g1_i1	5	---NA---	1904
c1150431_g1_i1	5	:gh10120 gene product	2740	C:plasma membrane
c1150503_g2_i2	5	cora gene product	5575	P:establishment or maintenance of apical/basal cell polarity, P:dorsal closure, P:maintenance of imaginal disc-derived wing hair orientation, P:germ-band shortening, P:cellular macromolecule localization, P:protein localization, P:cell cycle process, C:fusome, P:pole plasm assembly, P:heart process, C:smooth septate junction, P:adult somatic muscle development, P:regulation of cell differentiatio…
c1150533_g1_i1	5	cg7708 gene product	1678
c1150640_g1_i1	5	sli gene product	4316	P:establishment or maintenance of apical/basal cell polarity, P:germarium-derived egg chamber formation, P:regulation of cell fate specification, P:larval lymph gland hemopoiesis, P:dorsal/ventral pattern formation, imaginal disc, P:ovarian follicle cell migration, P:imaginal disc-derived leg segmentation, P:regulation of response to stress, P:imaginal disc-derived wing margin morphogenesis, P:ax…
c1150653_g2_i1	5	cg2858 gene product	2039	F:fatty-acyl-CoA reductase (alcohol-forming) activity
c1150714_g2_i1	5	aef1 gene product	2330	P:negative regulation of transcription from RNA polymerase II promoter, F:RNA polymerase II core promoter proximal region sequence-specific DNA binding transcription factor activity involved in negative regulation of transcription, C:nucleus, F:protein binding, P:embryonic development via the syncytial blastoderm, F:metal ion binding, F:RNA polymerase II distal enhancer sequence-specific DNA bind…
c1150871_g2_i1	5	---NA---	2202
c1150927_g1_i1	5	---NA---	1833
c1151064_g1_i3	5	hlh54f gene product	2163	P:epidermal growth factor receptor signaling pathway, P:neuron recognition, P:antennal joint morphogenesis, P:peripheral nervous system development, P:smoothened signaling pathway, P:brain development, P:male courtship behavior, veined wing generated song production, P:positive regulation of transcription from RNA polymerase II promoter, P:visceral muscle development, P:dendrite morphogenesis, F:…
c1151165_g1_i1	5	cg8496 gene product	1316	C:extracellular space, P:multicellular organism reproduction, P:neurogenesis, F:structural constituent of chitin-based cuticle
c1151254_g1_i1	5	---NA---	2034
c1151271_g2_i3	5	hypothetical protein L798_14060	918
c1151292_g1_i1	5	ogre gene product	4793	C:apicolateral plasma membrane, C:lateral plasma membrane, P:foregut morphogenesis, F:photoreceptor activity, P:jump response, P:nervous system development, F:gap junction channel activity, P:olfactory behavior, P:regulation of membrane depolarization, P:phototransduction, C:intracellular part, P:visual behavior, C:gap junction, P:germarium-derived female germ-line cyst formation, C:integral comp…
c1151353_g1_i1	5	---NA---	1660
c1151381_g1_i3	5	---NA---	1245
c1151412_g1_i1	5	reverse transcriptase	3747	F:metal ion binding
c1151416_g1_i1	5	---NA---	2845
c1151440_g2_i1	5	---NA---	2057
c1151479_g2_i3	5	alphatub84b gene product	918	P:mitotic spindle assembly checkpoint, C:gamma-tubulin small complex, P:mitotic spindle organization, P:obsolete GTP catabolic process, P:cytokinesis, C:gamma-tubulin large complex, F:structural constituent of cytoskeleton, P:organ development, P:spindle assembly involved in female meiosis I, C:astral microtubule, C:microtubule associated complex, F:GTP binding, C:lipid particle, P:protein polyme…
c1151578_g1_i1	5	picot gene product	3027	F:phosphate ion transmembrane transporter activity
c1151588_g1_i1	5	ck gene product	1169	P:chitin-based larval cuticle pattern formation, P:actin filament organization, P:antennal morphogenesis, P:imaginal disc-derived wing vein morphogenesis, C:apical cortex, F:motor activity, P:sensory perception of sound, F:actin-dependent ATPase activity, F:ATP binding, P:chaeta morphogenesis, F:actin binding, C:microvillus, P:imaginal disc-derived wing hair organization, P:actin filament-based m…
c1151588_g2_i1	5	ck gene product	3142	P:chitin-based larval cuticle pattern formation, P:actin filament organization, P:antennal morphogenesis, P:imaginal disc-derived wing vein morphogenesis, C:apical cortex, F:motor activity, P:sensory perception of sound, F:actin-dependent ATPase activity, F:ATP binding, P:chaeta morphogenesis, F:actin binding, C:microvillus, P:imaginal disc-derived wing hair organization, P:actin filament-based m…
c1151621_g1_i3	5	pip gene product	2948	P:negative regulation of growth, P:single organismal cell-cell adhesion, P:signal transduction, P:imaginal disc-derived wing morphogenesis, P:establishment of ommatidial planar polarity, P:anatomical structure formation involved in morphogenesis, P:regulation of organ growth, P:cell development, P:negative regulation of cellular process, C:membrane part, C:plasma membrane, P:open tracheal system …
c1151631_g1_i1	5	cg4362 gene product	1540	C:viral capsid
c1151650_g1_i2	5	cg1347 gene product	6527
c1151728_g1_i1	5	---NA---	2174
c1151735_g1_i2	5	craniofacial development protein 2-like	3033
c1151814_g1_i1	5	gro gene product	1928	F:HMG box domain binding, P:spermatogenesis, P:protein transport, P:cell cycle process, P:actin filament organization, C:spliceosomal complex, C:protein complex, F:RNA polymerase II transcription corepressor activity, P:sex determination, primary response to X:A ratio, P:negative regulation of smoothened signaling pathway, P:single-organism transport, P:dendrite morphogenesis, P:negative regulati…
c1151834_g1_i1	5	gld gene product	2696	P:pupal chitin-based cuticle development, F:flavin adenine dinucleotide binding, P:sperm storage, P:lateral inhibition, P:oxidation-reduction process, F:glucose dehydrogenase activity, P:glucose metabolic process, C:extracellular region
c1151846_g1_i1	5	ogt gene product	3644	P:wing disc development, P:biological_process, F:transferase activity, transferring glycosyl groups, F:acetylglucosaminyltransferase activity, P:locomotor rhythm, F:protein N-acetylglucosaminyltransferase activity, P:protein glycosylation, C:protein N-acetylglucosaminyltransferase complex, C:cellular_component, F:molecular_function
c1151853_g1_i1	5	hig gene product	1663	F:protein binding, P:synaptic target recognition
c1151887_g1_i2	5	cg13103 gene product	4503	P:regulation of tube architecture, open tracheal system, C:membrane, P:cellular component organization, P:cell adhesion, P:anatomical structure morphogenesis, P:single-organism developmental process
c1151925_g1_i2	5	cg5031 gene product	2625	P:wing disc development, P:regulation of cellular process, C:membrane, F:heparan sulfate proteoglycan binding, P:cell development, C:proteinaceous extracellular matrix, P:organ morphogenesis
c1151960_g1_i1	5	ser89e gene product	2966	F:protein binding, P:proteolysis, F:serine-type endopeptidase activity
c1152022_g1_i2	5	cg11824 gene product	1987	P:neuron projection morphogenesis, F:peptidase activity, P:actin filament bundle assembly, C:plasma membrane
c1152077_g1_i2	5	cg8756 gene product	947	P:carbohydrate metabolic process, P:dorsal trunk growth, open tracheal system, F:chitin binding, F:protein binding, F:low-density lipoprotein receptor activity, P:chitin metabolic process, P:trachea morphogenesis, F:chitin deacetylase activity, C:extracellular region, P:regulation of tube length, open tracheal system, P:visual behavior
c1152163_g1_i3	5	cg4133 gene product	3563	F:metal ion binding
c1152197_g2_i1	5	hypothetical protein LOTGIDRAFT_140782, partial	1269
c1152211_g1_i1	5	---NA---	1909
c1152226_g2_i2	5	cg9972 gene product	1324	P:Toll signaling pathway, P:regulation of neuronal synaptic plasticity in response to neurotrophin, F:growth factor activity, P:motor neuron axon guidance, P:response to other organism, F:Toll binding, P:regulation of cell death, P:axis specification, P:central nervous system formation, C:extracellular region, P:defense response, P:dorsal/ventral pattern formation
c1152227_g1_i3	5	pros gene product	2429
c1152353_g2_i1	5	cg8420 gene product	2088	C:extracellular space, P:multicellular organism reproduction, F:molecular_function
c1152472_g1_i2	5	hexo1 gene product	2362	P:carbohydrate metabolic process, C:extracellular space, P:multicellular organism reproduction, P:negative regulation of growth of symbiont in host, F:beta-N-acetylglucosaminidase activity, C:plasma membrane
c1152555_g2_i1	5	---NA---	1749
c1152587_g1_i1	5	cg3790 gene product	2074	P:positive regulation of growth, F:organic cation transmembrane transporter activity, P:transmembrane transport, P:multicellular organismal development, P:anatomical structure development, C:integral component of membrane
c1152677_g1_i1	5	ds gene product	2170	P:axon guidance, P:establishment of ommatidial planar polarity, P:imaginal disc development, P:developmental growth, P:negative regulation of cellular process, P:homophilic cell adhesion via plasma membrane adhesion molecules, C:membrane part, P:regulation of growth, C:plasma membrane, F:protein binding, P:regulation of cell morphogenesis involved in differentiation, F:calcium ion binding, P:regu…
c1152682_g1_i2	5	cg12583 gene product	2352	F:beta-mannosidase activity, P:mannan catabolic process
c1152685_g1_i1	5	cg7102 gene product	3232	P:localization, F:protein binding, P:single-multicellular organism process, P:oogenesis, P:cellular component organization, P:anatomical structure morphogenesis, P:single-organism cellular process, P:regulation of biological process, P:single-organism developmental process, P:cellular process involved in reproduction in multicellular organism
c1152689_g2_i2	5	cg18665 gene product	4054
c1152690_g1_i1	5	hypothetical protein L798_10261, partial	1494
c1152697_g1_i1	5	cg4859 gene product	4739	F:zinc ion binding, F:calcium ion binding, P:proteolysis, C:extracellular matrix, F:metalloendopeptidase activity
c1152715_g2_i1	5	hnf4 gene product	6583	P:liquid clearance, open tracheal system, P:regulation of development, heterochronic, P:response to starvation, F:RNA polymerase II regulatory region sequence-specific DNA binding, P:border follicle cell migration, F:steroid binding, P:positive regulation of transcription from RNA polymerase II promoter, P:cholesterol homeostasis, P:steroid hormone mediated signaling pathway, P:dendrite morphogen…
c1152769_g1_i3	5	cg5921 gene product	3270
c1152805_g1_i4	5	cg10889 gene product	4135	F:metal ion binding
c1152808_g1_i2	5	---NA---	2703
c1152832_g2_i1	5	---NA---	1605
c1153020_g2_i1	5	wb gene product	1468	P:regulation of biological quality, P:localization, P:cellular component organization, P:nervous system development, P:synaptic transmission, P:cell development, P:regulation of biological process, P:tissue development, P:response to stimulus, P:organ morphogenesis
c1153101_g1_i2	5	cg6178 gene product	2013	F:catalytic activity, P:organic substance metabolic process, P:cellular metabolic process
c1153103_g1_i1	5	---NA---	2024
c1153192_g1_i1	5	cg9503 gene product	2010	P:small molecule metabolic process, F:oxidoreductase activity, acting on CH-OH group of donors, F:flavin adenine dinucleotide binding, P:sperm storage, P:lateral inhibition, P:oxidation-reduction process, P:instar larval or pupal development, P:primary metabolic process, P:organic substance metabolic process, P:cuticle development, C:chorion
c1153218_g1_i1	5	---NA---	2716
c1153269_g1_i1	5	gel gene product	2904	P:neuron differentiation, P:cellular component assembly, P:gamete generation, P:cell development, C:cytoplasmic part, P:single-organism transport, P:epithelial cell differentiation, P:organelle localization, P:cellular component morphogenesis, C:cytoskeleton, C:presynaptic active zone, F:actin binding, P:actin cytoskeleton organization
c1153292_g1_i2	5	zinc finger bed domain-containing protein 5-like	1847
c1153323_g1_i2	5	cg8888 gene product	2017	P:multicellular organismal development, F:oxidoreductase activity, P:metabolic process, P:cellular process
c1153352_g2_i3	5	cg9792 gene product	2001	P:multicellular organismal development, C:cytoplasm, F:catalytic activity, P:reproductive process, P:anatomical structure morphogenesis, F:binding, P:organic substance metabolic process, P:cellular metabolic process, P:actin cytoskeleton organization, P:behavior, P:protein complex subunit organization, P:single-organism developmental process
c1153541_g1_i1	5	cg13913 gene product	2364	P:imaginal disc-derived wing hair site selection, P:negative regulation of actin filament polymerization, F:actin binding, P:Wnt signaling pathway, P:regulation of trichome morphogenesis
c1153610_g1_i2	5	cg2663 gene product	1426	F:vitamin E binding
c1153628_g1_i1	5	---NA---	1718
c1153695_g1_i2	5	cg7159 gene product	2813	F:protein binding
c1153824_g1_i1	5	wg gene product	2209	P:epithelial cell proliferation involved in Malpighian tubule morphogenesis, P:Malpighian tubule bud morphogenesis, P:negative chemotaxis, P:anterior head segmentation, P:posterior head segmentation, F:frizzled-2 binding, P:epidermis development, P:axon guidance, F:Notch binding, P:instar larval development, P:negative regulation of heart induction by canonical Wnt signaling pathway, P:ovarian fo…
c1153850_g1_i1	5	cg2467 gene product	3692	P:chitin-based cuticle attachment to epithelium, C:apical part of cell, P:chitin-based embryonic cuticle biosynthetic process, P:apposition of dorsal and ventral imaginal disc-derived wing surfaces, P:synaptic target recognition
c1153875_g1_i1	5	cha gene product	3054	P:drug transport, P:transmembrane transport, C:integral component of membrane, F:drug transmembrane transporter activity
c1153898_g2_i1	5	---NA---	2569
c1153903_g1_i1	5	cg5639 gene product	5029	F:serine-type endopeptidase inhibitor activity, C:extracellular region
c1153910_g1_i2	5	sox15 gene product	2510	P:mitotic G2 DNA damage checkpoint, P:imaginal disc-derived leg segmentation, F:RNA polymerase II core promoter proximal region sequence-specific DNA binding, P:mesoderm development, P:actin filament organization, P:axon guidance, P:imaginal disc-derived wing vein morphogenesis, P:dorsal/ventral axis specification, F:Notch binding, P:glial cell migration, F:mRNA 3'-UTR binding, F:RNA polymerase I…
c1153913_g1_i1	5	igl gene product	1014	F:protein binding
c1153978_g1_i1	5	plc21c gene product	2501	P:locomotion, P:organonitrogen compound metabolic process, P:cellular lipid metabolic process, P:organic substance catabolic process, P:response to chemical, P:anatomical structure morphogenesis, P:macromolecule biosynthetic process, P:organ development, P:cell surface receptor signaling pathway, P:tissue migration, P:carbohydrate derivative biosynthetic process, P:cellular biosynthetic process, …
c1154024_g1_i1	5	cg11128 gene product	2868	P:lipid metabolic process, C:membrane, F:basic amino acid transmembrane transporter activity, P:amino acid transmembrane transport, P:growth
c1154052_g1_i1	5	---NA---	2475
c1154055_g1_i1	5	integrase domain containing protein	2759
c1154113_g1_i2	5	pcan gene product	2726	F:protein binding
c1154159_g1_i2	5	---NA---	906
c1154257_g1_i1	5	cg4822 gene product	3500	P:centriole replication, P:Golgi organization, P:positive regulation of cell proliferation, P:mesoderm development, P:male courtship behavior, P:regulation of cell diameter, P:gravitaxis, C:chromosome, P:memory, P:dendrite morphogenesis, F:ATP binding, P:eye pigment precursor transport, P:G2/M transition of mitotic cell cycle, P:entrainment of circadian clock by photoperiod, P:negative regulation…
c1154315_g1_i1	5	---NA---	3041
c1154374_g1_i2	5	cg6114 gene product	2586	P:lipid homeostasis, P:regulation of digestive system process, P:axon guidance, P:protein N-linked glycosylation, P:behavioral response to starvation, P:phototaxis, P:cellular response to starvation, P:protein phosphorylation, P:mitotic cell cycle, P:neuromuscular junction development, C:nucleus, F:ATP binding, F:AMP-activated protein kinase activity, P:regulation of cell growth, C:cytoplasm, P:e…
c1154456_g1_i1	5	cg10936 gene product	3609
c1154481_g2_i1	5	cuticular protein partial	819	C:collagen trimer, F:structural constituent of cuticle
c1154493_g1_i1	5	ft gene product	932	P:negative regulation of cell proliferation, P:R7 cell development, P:microtubule cytoskeleton organization involved in establishment of planar polarity, P:homophilic cell adhesion via plasma membrane adhesion molecules, P:axon target recognition, C:plasma membrane part, P:negative regulation of dendrite morphogenesis, P:regulation of axon extension involved in axon guidance, F:cadherin binding, …
c1154493_g2_i2	5	ft gene product	1272	P:single organismal cell-cell adhesion, P:negative regulation of cell proliferation, F:cell adhesion molecule binding, P:microtubule cytoskeleton organization involved in establishment of planar polarity, P:establishment of body hair planar orientation, P:equator specification, C:plasma membrane, P:regulation of response to stimulus, P:axonogenesis, P:negative regulation of imaginal disc growth, …
c1154494_g1_i2	5	hypothetical protein L798_13782, partial	3126
c1154518_g1_i1	5	cg10211 gene product	5553	P:cell proliferation, P:spindle organization, P:germarium-derived egg chamber formation, P:organic cyclic compound metabolic process, P:regulation of microtubule cytoskeleton organization, F:heterocyclic compound binding, P:segmentation, P:anterior/posterior pattern specification, P:positive regulation of nitrogen compound metabolic process, P:oocyte differentiation, P:generation of neurons, P:si…
c1154525_g1_i1	5	rdgb gene product	2445	C:subrhabdomeral cisterna, P:actomyosin contractile ring contraction, P:actomyosin contractile ring assembly, P:meiosis I cytokinesis, C:cleavage furrow, P:meiosis II cytokinesis, C:Golgi apparatus, P:neurogenesis, P:meiotic spindle stabilization, P:male meiosis cytokinesis, F:phosphatidylinositol transporter activity, F:phosphatidylcholine transporter activity, F:inorganic cation transmembrane t…
c1154527_g1_i1	5	fas3 gene product	3327	F:protein binding
c1154613_g2_i2	5	hig gene product	3838	P:cell adhesion, C:extracellular region, P:synaptic target recognition
c1154630_g1_i1	5	cg13643 gene product	4004	F:chitin binding, P:chitin metabolic process, C:extracellular region
c1154665_g1_i1	5	gl gene product	5272	C:apicolateral plasma membrane, P:transforming growth factor beta receptor signaling pathway, C:kinetochore, P:intracellular protein transport, P:sensory perception of sound, F:RNA polymerase II core promoter proximal region sequence-specific DNA binding transcription factor activity involved in negative regulation of transcription, P:negative regulation of neuroblast proliferation, C:dynactin co…
c1154749_g1_i2	5	cg8645 gene product	5034	F:structural molecule activity, P:cell adhesion, C:extracellular matrix
c1154756_g1_i1	5	gene product	5789	F:protein binding, P:motor neuron axon guidance, C:basal lamina, P:embryonic morphogenesis, P:regulation of photoreceptor cell axon guidance, P:salivary gland boundary specification, P:dendrite guidance, P:tissue development, P:glial cell migration, P:synaptic target recognition
c1154763_g1_i1	5	axo gene product	6795	P:establishment or maintenance of apical/basal cell polarity, P:regulation of biological quality, P:cellular component assembly, P:synaptic transmission, P:cell adhesion, P:single-organism transport, P:cell-cell junction organization, C:plasma membrane part, F:serine-type endopeptidase inhibitor activity, C:cell-cell junction, F:protein binding, P:regulation of cellular process, P:compound eye ph…
c1154869_g1_i1	5	cg12467 gene product	2461	C:myosin complex, P:imaginal disc morphogenesis, F:nucleoside-triphosphatase activity, P:single-organism cellular process, P:imaginal disc-derived appendage morphogenesis, F:binding
c1154904_g1_i2	5	---NA---	1830
c1154975_g1_i1	5	---NA---	2303
c1154981_g1_i1	5	ple gene product	3275	P:wing disc development, P:dopamine biosynthetic process, P:male courtship behavior, P:response to wounding, P:adult locomotory behavior, F:sequence-specific DNA binding, P:dendrite morphogenesis, P:salivary gland morphogenesis, F:RNA polymerase II core promoter proximal region sequence-specific DNA binding transcription factor activity involved in positive regulation of transcription, P:L-phenyl…
c1154993_g3_i1	5	PREDICTED: uncharacterized protein LOC100890583	2972
c1155061_g1_i1	5	shot gene product	5489	C:apicolateral plasma membrane, C:lateral plasma membrane, P:neuromuscular synaptic transmission, P:positive regulation of filopodium assembly, P:cytokinesis, C:fusome, C:astral microtubule, P:dendrite morphogenesis, F:phosphatidylinositol-4,5-bisphosphate binding, P:plasma membrane organization, P:wound healing, P:long-term strengthening of neuromuscular junction, F:ankyrin binding, P:ovarian fo…
c1155143_g2_i1	5	cg3536 gene product	3355	F:ion gated channel activity, P:cGMP-mediated signaling, P:cation transport, P:response to hypoxia, P:transmembrane transport, P:single-organism behavior, F:cation channel activity, C:cation channel complex, P:neurological system process, C:plasma membrane
c1155212_g1_i1	5	hypothetical protein L798_15145	3121
c1155221_g1_i1	5	cg18499 gene product	5508	F:protein binding
c1155302_g2_i1	5	eg: gene product	4197	F:ubiquitinyl hydrolase activity, P:ubiquitin-dependent protein catabolic process
c1155312_g1_i1	5	cg3536 gene product	3713	P:cGMP-mediated signaling, C:intracellular cyclic nucleotide activated cation channel complex, P:cation transport, P:response to hypoxia, P:transmembrane transport, P:single-organism behavior, C:cell part, F:intracellular cyclic nucleotide activated cation channel activity, P:neurological system process
c1155361_g1_i1	5	cg9562 gene product	3787	P:epithelial tube morphogenesis, P:germarium-derived egg chamber formation, P:regulation of cell fate specification, P:larval lymph gland hemopoiesis, P:dorsal/ventral pattern formation, imaginal disc, P:segmentation, P:ovarian follicle cell migration, P:embryonic hemopoiesis, P:cellular component assembly, P:mesoderm development, P:anterior/posterior pattern specification, P:behavior, P:wound he…
c1155385_g2_i2	5	dat gene product	2226	P:circadian sleep/wake cycle, P:biological regulation, P:aromatic compound catabolic process, P:dopamine transport, P:organic cyclic compound catabolic process, F:dopamine transmembrane transporter activity, F:arylamine N-acetyltransferase activity, P:organonitrogen compound catabolic process, P:sleep, P:catecholamine metabolic process, F:cocaine binding, F:aralkylamine N-acetyltransferase activi…
c1155484_g3_i1	5	hr46 gene product	7451	P:epithelial cell proliferation involved in Malpighian tubule morphogenesis, P:neuron-neuron synaptic transmission, P:regulation of development, heterochronic, F:RNA polymerase II regulatory region sequence-specific DNA binding, P:cardioblast cell fate determination, P:phototaxis, P:border follicle cell migration, P:metamorphosis, P:positive regulation of transcription from RNA polymerase II prom…
c1155505_g1_i1	5	cg7155 gene product	1432	F:G-protein coupled receptor activity, P:G-protein coupled receptor signaling pathway, C:integral component of membrane
c1155541_g1_i1	5	---NA---	2126
c1155548_g1_i1	5	hypothetical protein Phum_PHUM383910	1976
c1155580_g1_i1	5	cg7624 gene product	2446	P:plasma membrane organization, F:protein binding
c1155711_g1_i2	5	cg6723 gene product	1649	P:transmembrane transport, C:membrane, F:solute:sodium symporter activity
c1155734_g1_i1	5	PREDICTED: uncharacterized protein LOC103524988	2271
c1155743_g1_i1	5	bib gene product	4555	P:single organismal cell-cell adhesion, P:single-multicellular organism process, F:water transmembrane transporter activity, F:cation channel activity, P:mesoderm development, P:ectoderm development, P:single-organism transport, C:plasma membrane, C:adherens junction, P:ovarian follicle cell development, P:lateral inhibition, C:integral component of membrane, C:cytoplasmic vesicle, P:regulation o…
c1155751_g1_i2	5	cg3389 gene product	6628	P:establishment or maintenance of cell polarity, P:homophilic cell adhesion via plasma membrane adhesion molecules, P:negative regulation of biological process, C:membrane part, P:regulation of growth, C:plasma membrane, F:protein binding, P:regulation of cellular process, P:compound eye morphogenesis, P:axonogenesis, F:calcium ion binding, P:establishment of planar polarity, P:response to stimul…
c1155869_g2_i1	5	hypothetical protein TcasGA2_TC016046	2411	F:nucleic acid binding, F:RNA-directed DNA polymerase activity, F:aspartic-type endopeptidase activity, F:RNA binding, P:proteolysis, P:DNA integration, P:RNA-dependent DNA replication
c1155961_g1_i2	5	pol-like protein	4920	F:RNA-directed DNA polymerase activity, F:RNA binding, P:RNA-dependent DNA replication
c1155964_g1_i1	5	---NA---	2711
c1156017_g1_i1	5	cg14682 gene product	4576	P:torso signaling pathway, P:terminal region determination, P:chitin-based embryonic cuticle biosynthetic process, P:cuticle chitin biosynthetic process, P:trachea morphogenesis, P:embryonic epithelial tube formation, P:regulation of tube diameter, open tracheal system
c1156035_g1_i3	5	cg14024 gene product	3880	P:carbohydrate biosynthetic process, C:integral component of membrane, F:sulfotransferase activity
c1156041_g1_i1	5	cg8633 gene product	6737	P:embryo development, P:regulation of biological quality, P:cellular component assembly, P:protein localization, P:anatomical structure formation involved in morphogenesis, P:cytokinesis, P:cell development, P:cellular process involved in reproduction in multicellular organism, P:developmental process involved in reproduction, F:protein binding, P:cellular localization, P:regulation of cellular p…
c1156061_g1_i1	5	---NA---	2795
c1156072_g1_i2	5	picot gene product	3156	F:high-affinity inorganic phosphate:sodium symporter activity, P:transmembrane transport, P:phosphate ion transport, C:integral component of membrane
c1156078_g1_i1	5	neurensin-1	4185
c1156128_g3_i1	5	---NA---	726
c1156132_g1_i1	5	---NA---	4604
c1156202_g2_i1	5	---NA---	1987
c1156206_g2_i1	5	gli gene product	3320	P:response to organic substance, P:multicellular organismal development, C:cytoplasm, P:anatomical structure development, P:synaptic transmission, P:organic substance metabolic process, F:carboxylic ester hydrolase activity, P:single-organism developmental process
c1156219_g1_i2	5	unc-13-like protein b	2307
c1156244_g1_i1	5	---NA---	3338
c1156296_g1_i5	5	PREDICTED: uncharacterized protein LOC100142275 isoform X3	2716
c1156372_g1_i1	5	---NA---	4985
c1156394_g2_i1	5	---NA---	1797
c1156446_g1_i1	5	sca gene product	2566	P:chaeta morphogenesis, P:ommatidial rotation, P:R8 cell fate commitment, P:lateral inhibition, P:response to alcohol, P:imaginal disc-derived wing margin morphogenesis, P:regulation of R8 cell spacing in compound eye, P:female meiosis chromosome segregation, F:signal transducer activity, C:fibrinogen complex
c1156470_g2_i1	5	cg15528 gene product	707	P:regulation of cell shape, P:dorsal closure, P:negative regulation of MAPK cascade, P:determination of adult lifespan, P:chitin-based embryonic cuticle biosynthetic process, P:epidermis development, P:actin filament organization, C:Golgi apparatus, P:JNK cascade, P:border follicle cell migration, P:embryonic anterior midgut (ectodermal) morphogenesis, P:response to oxidative stress, P:wound heal…
c1156487_g1_i1	5	pros gene product	5589	F:DNA binding, C:nucleus, P:multicellular organismal development, P:regulation of transcription, DNA-templated
c1156500_g1_i1	5	cg3135 gene product	2565	P:establishment or maintenance of apical/basal cell polarity, P:negative regulation of growth, P:germarium-derived egg chamber formation, P:regulation of cell fate specification, P:larval lymph gland hemopoiesis, P:dorsal/ventral pattern formation, imaginal disc, P:cytoskeleton organization, P:segmentation, P:cell projection organization, P:anterior/posterior pattern specification, P:axis specifi…
c1156590_g2_i1	5	---NA---	2540
c1156592_g1_i2	5	gene product	3065	P:regulation of biological quality, P:locomotion, P:regulation of cell development, P:synaptic transmission, P:cell adhesion, P:developmental growth, P:tissue development, P:organ morphogenesis, P:localization, P:response to external stimulus, F:protein binding, P:regulation of nervous system development, P:axonogenesis, F:calcium ion binding, P:regulation of cellular component organization
c1156609_g1_i1	5	Iporin	3709
c1156724_g3_i1	5	---NA---	3266
c1156748_g1_i2	5	picot gene product	3712	F:sodium:phosphate symporter activity, P:phosphate ion transport, P:single-organism cellular process
c1156907_g1_i2	5	cg12355 gene product	2906	C:peroxisomal membrane, C:integral component of peroxisomal membrane, C:integral component of membrane
c1156948_g1_i1	5	general transcription factor ii-i repeat domain-containing protein 2-like	2805
c1156977_g1_i1	5	sli gene product	11162	P:epithelial cell proliferation involved in Malpighian tubule morphogenesis, P:embryonic hemopoiesis, P:regulation of response to stress, P:actin filament organization, P:negative regulation of synaptic growth at neuromuscular junction, P:imaginal disc-derived wing margin morphogenesis, F:transcription regulatory region sequence-specific DNA binding, P:circadian behavior, P:glial cell migration, …
c1156983_g2_i1	5	cg18665 gene product	3144
c1157050_g1_i1	5	ced-6 gene product	3018	F:protein binding
c1157063_g1_i1	5	cg6119 gene product	4974
c1157122_g1_i1	5	cyp4aa1 gene product	3483	F:oxidoreductase activity, acting on paired donors, with incorporation or reduction of molecular oxygen, F:iron ion binding, P:lipid metabolic process, P:oxidation-reduction process, C:intracellular part, F:monooxygenase activity, F:heme binding
c1157184_g1_i2	5	---NA---	2538
c1157205_g2_i1	5	cg10936 gene product	2593
c1157218_g1_i1	5	c3 and pzp-like alpha-2-macroglobulin domain-containing protein 8	2824	C:extracellular space
c1157323_g2_i1	5	---NA---	2940
c1157345_g1_i1	5	---NA---	5463
c1157352_g2_i1	5	cg2989 gene product	4860	F:chitin binding, P:chitin metabolic process, C:extracellular region
c1157408_g1_i1	5	cg14590 gene product	4626	F:protein binding
c1157421_g1_i1	5	hypothetical protein L798_11774	7132
c1157428_g1_i1	5	ago1 gene product	5337	P:germ cell development, P:germarium-derived egg chamber formation, P:gene silencing by miRNA, P:cellular component assembly, P:production of small RNA involved in gene silencing by RNA, P:blastoderm segmentation, P:asymmetric cell division, P:oocyte differentiation, P:chromatin silencing, C:chromosome, C:cytoplasmic part, P:mRNA processing, C:intracellular organelle part, P:regulation of transla…
c1157494_g1_i2	5	ogt gene product	8445	P:larval lymph gland hemopoiesis, P:establishment of spindle orientation, P:eye-antennal disc morphogenesis, P:border follicle cell migration, P:protein phosphorylation, P:asymmetric protein localization, F:protein tyrosine kinase activity, P:neuroblast proliferation, P:immune response, C:apical part of cell, P:somatic stem cell division, P:locomotor rhythm, P:defense response to virus, P:regulat…
c1157565_g1_i1	5	lin19 gene product	3712	P:developmental process involved in reproduction, P:regulation of cellular process, C:cullin-RING ubiquitin ligase complex, P:cellular component organization, P:anatomical structure formation involved in morphogenesis, P:gamete generation, P:cell development, P:sensory organ development, P:response to stimulus, P:organ morphogenesis
c1157660_g1_i1	5	cg11212 gene product	4717	P:developmental process involved in reproduction, P:regulation of cellular process, P:metabolic process, C:integral component of membrane, P:imaginal disc development, P:pattern specification process, F:hedgehog receptor activity, P:anatomical structure morphogenesis, P:gamete generation, P:cell development, C:cytoplasmic part
c1157661_g1_i1	5	receptor-type tyrosine-protein phosphatase n2	4130	F:protein tyrosine phosphatase activity, P:protein dephosphorylation, F:phosphatase activity, P:dephosphorylation, P:peptidyl-tyrosine dephosphorylation, F:hydrolase activity
c1157684_g2_i2	5	---NA---	813
c1157691_g1_i2	5	sli gene product	4200	P:regulation of biological quality, P:tissue morphogenesis, P:cellular component assembly, P:mesoderm development, P:neuron projection morphogenesis, P:neuron recognition, P:synaptic transmission, P:anatomical structure formation involved in morphogenesis, P:cell morphogenesis involved in neuron differentiation, P:epithelium development, P:tissue migration, P:cell-cell junction organization, C:pl…
c1157720_g1_i2	5	---NA---	4327
c1157730_g1_i2	5	cg5195 gene product	6554	P:regulation of cellular process, F:protein binding, P:single-organism cellular process, P:response to stimulus
c1157738_g1_i2	5	pxd gene product	4342	P:cell proliferation, P:spindle organization, P:germarium-derived egg chamber formation, P:organic cyclic compound metabolic process, P:regulation of microtubule cytoskeleton organization, F:heterocyclic compound binding, P:segmentation, P:anterior/posterior pattern specification, F:ion binding, P:positive regulation of nitrogen compound metabolic process, P:oocyte differentiation, P:generation o…
c1157747_g1_i2	5	cg10408 gene product	4217	F:copper ion binding, F:oxidoreductase activity, P:oxidation-reduction process
c1157802_g2_i1	5	cg6445 gene product	6525	P:calcium-dependent cell-cell adhesion via plasma membrane cell adhesion molecules, F:protein homodimerization activity, P:establishment or maintenance of cell polarity, P:dorsal appendage formation, P:homophilic cell adhesion via plasma membrane adhesion molecules, P:negative regulation of biological process, P:regulation of growth, P:regulation of cellular process, P:compound eye morphogenesis,…
c1157849_g1_i1	5	thap domain-containing protein 4- partial	3078
c1157864_g1_i1	5	sli gene product	4113	P:negative regulation of epidermal growth factor-activated receptor activity, P:neuron differentiation, F:epidermal growth factor receptor binding, F:receptor antagonist activity, P:cytokinesis, P:anatomical structure morphogenesis, P:organ development, C:plasma membrane, P:single-organism developmental process, P:oogenesis, C:integral component of membrane, P:cellular component organization, P:c…
c1157899_g1_i1	5	cg13648 gene product	11062	F:protein binding
c1157923_g1_i1	5	---NA---	1407
c1157931_g1_i2	5	otk gene product	3933	F:heterocyclic compound binding, P:response to wounding, P:axon guidance, P:gamete generation, P:cell adhesion, C:neuron projection, P:behavior, C:proteinaceous extracellular matrix, P:developmental process involved in reproduction, F:sequence-specific DNA binding transcription factor activity, F:calcium ion binding, P:multi-organism process, P:epithelial cell migration, P:regulation of biologica…
c1157969_g2_i2	5	cg12330 gene product	4113	F:structural constituent of chitin-based cuticle
c1157984_g1_i1	5	cg16842 gene product	6491	F:protein binding, P:cellular component organization, P:anatomical structure morphogenesis, P:neurogenesis, P:cell development, P:response to stimulus
c1157997_g1_i1	5	cg14762 gene product	4566	P:biological regulation, P:vesicle-mediated transport, C:membrane, P:axon guidance, C:cell part, P:synaptic transmission, P:establishment of localization in cell, P:single-organism transport
c1158006_g2_i2	5	---NA---	3659
c1158021_g1_i1	5	cg3654 gene product	11109	F:DNA binding, F:histone demethylase activity, P:histone demethylation
c1158045_g1_i2	5	cg12626 gene product	4336
c1158128_g2_i1	5	fur1 gene product	3775	P:hatching behavior, C:extracellular space, P:proteolysis, F:serine-type endopeptidase activity, P:carbohydrate homeostasis, P:larval wandering behavior, P:peptide hormone processing, P:instar larval or pupal development, C:plasma membrane, P:synaptic target recognition
c1158138_g1_i1	5	cg9170 gene product	4828
c1158155_g1_i1	5	---NA---	5084
c1158163_g1_i1	5	---NA---	737
c1158179_g2_i1	5	---NA---	1349
c1158297_g1_i3	5	cg11136 gene product	5294	F:protein binding
c1158302_g1_i1	5	cg16786 gene product	5942
c1158336_g1_i2	5	cg7356 gene product	5873	F:protein-glutamine gamma-glutamyltransferase activity, P:peptide cross-linking
c1158370_g1_i1	5	cg15655 gene product	4538	P:regulation of heart rate, F:voltage-gated potassium channel activity, P:potassium ion transmembrane transport, F:protein homodimerization activity, P:locomotor rhythm, F:protein heterodimerization activity, P:lateral inhibition, C:integral component of membrane, F:potassium ion leak channel activity
c1158429_g1_i1	5	cell wall protein rbr3-like	5300
c1158471_g1_i1	5	---NA---	4917
c1158504_g2_i1	5	cg4040 gene product	1459	C:presynaptic membrane, P:regulation of cell shape, P:regulation of nucleobase-containing compound metabolic process, F:SH3/SH2 adaptor activity, P:negative regulation of epidermal growth factor-activated receptor activity, P:central nervous system neuron axonogenesis, P:Golgi organization, C:synaptic vesicle, P:protein localization, P:sevenless signaling pathway, P:imaginal disc-derived wing mor…
c1158527_g1_i3	5	---NA---	5288
c1158543_g1_i2	5	cg9287 gene product	4948	P:multicellular organismal development, P:response to chemical, P:single-organism developmental process
c1158594_g3_i1	5	ank gene product	1698	P:wing disc development, F:protein binding, P:protein ADP-ribosylation, P:regulation of proteasome assembly, P:chaeta development, C:fusome, C:spectrosome, P:cytoskeletal anchoring at plasma membrane, C:plasma membrane, F:NAD+ ADP-ribosyltransferase activity
c1158600_g1_i1	5	low quality protein: mucin-17	8815	F:calcium ion binding
c1158625_g1_i1	5	sli gene product	7263	P:establishment or maintenance of apical/basal cell polarity, P:negative regulation of growth, P:germarium-derived egg chamber formation, P:regulation of cell fate specification, P:larval lymph gland hemopoiesis, P:dorsal/ventral pattern formation, imaginal disc, P:cytoskeleton organization, P:segmentation, P:anterior/posterior pattern specification, P:axis specification, P:axon guidance, P:posit…
c1158794_g1_i1	5	cg14858 gene product	8535
c1158901_g3_i1	5	cg7896 gene product	1499	P:regulation of cellular process, F:protein binding, P:anatomical structure morphogenesis, P:single-organism cellular process, P:antimicrobial humoral response, P:defense response, C:plasma membrane
c1158901_g4_i1	5	flii gene product	3381	P:embryo development, P:hemopoiesis, P:imaginal disc-derived wing morphogenesis, P:axon guidance, P:cell adhesion, P:positive regulation of cellular process, P:negative regulation of cell differentiation, P:lymph gland development, P:ovarian follicle cell development, C:intracellular membrane-bounded organelle, P:cell fate determination, P:cell migration, P:regulation of biological quality, P:tub…
c1158932_g1_i1	5	cg11101 gene product	15236
c990082_g1_i1	5	cg9572 gene product	685	F:protein binding
c1035299_g1_i1	6	ciliary dynein heavy	821	F:nucleotide binding, F:ATPase activity, F:ATP binding, F:microtubule motor activity, C:axoneme, C:dynein complex, P:obsolete ATP catabolic process, F:nucleoside-triphosphatase activity, P:microtubule-based movement
c1040624_g1_i2	6	patatin family protein	732	F:phospholipase A2 activity, P:lipid metabolic process
c1046510_g2_i1	6	virulence plasmid kda a protein	3011
c1052389_g1_i2	6	---NA---	1191
c1060037_g1_i1	6	cg7627 gene product	726	F:ATP binding, F:ATPase activity, coupled to transmembrane movement of substances, P:transmembrane transport, C:integral component of membrane
c1061758_g3_i1	6	---NA---	721
c1066285_g2_i1	6	hypothetical protein	4440
c1067275_g1_i1	6	hypothetical protein L798_11235	794
c1068676_g1_i2	6	cg11192 gene product	1156	P:proteolysis, F:serine-type endopeptidase activity
c1069481_g1_i1	6	cg8952 gene product	1164	P:proteolysis, F:endopeptidase activity, F:serine-type endopeptidase activity, P:neurogenesis
c1074274_g1_i1	6	---NA---	833
c1076689_g1_i4	6	---NA---	650
c1077729_g1_i1	6	---NA---	1152	F:protein binding
c1077999_g1_i1	6	---NA---	1191
c1084661_g1_i1	6	---NA---	859
c1085720_g1_i1	6	---NA---	774
c1086205_g2_i1	6	---NA---	1831
c1088612_g3_i1	6	lip3 gene product	737	P:axonogenesis
c1088738_g1_i1	6	hsf gene product	996	F:DNA binding, P:positive regulation of transcription, DNA-templated, P:response to other organism, C:chromosome, P:defense response
c1089114_g1_i1	6	pbprp3 gene product	702	F:odorant binding, C:extracellular region, P:multicellular organismal process
c1089247_g3_i2	6	---NA---	1006
c1090062_g1_i1	6	cg10407 gene product	811	P:multicellular organism reproduction, C:extracellular space
c1092079_g1_i1	6	---NA---	960
c1094855_g1_i3	6	isoform a	978	P:lipid catabolic process, P:digestion, F:enzyme activator activity, C:extracellular region
c1094874_g1_i2	6	cg14607 gene product	635	F:chitin binding, P:chitin metabolic process, C:extracellular region
c1095114_g1_i1	6	---NA---	635
c1095190_g2_i1	6	---NA---	829
c1095554_g1_i2	6	---NA---	651
c1095554_g2_i1	6	---NA---	941
c1095720_g1_i2	6	cg7103 gene product	968	F:growth factor activity, C:membrane
c1097805_g2_i1	6	---NA---	1112
c1097990_g1_i1	6	cdk4 6 gene product	2016	P:cell proliferation, P:spindle organization, P:blastoderm segmentation, P:neuron projection morphogenesis, P:transcription from RNA polymerase II promoter, C:kinetochore, P:positive regulation of transport, P:protein phosphorylation, P:single fertilization, P:response to oxygen-containing compound, P:JAK-STAT cascade, C:microtubule, P:developmental process involved in reproduction, F:ATP binding…
c1098604_g1_i1	6	cg12045 gene product	895	F:structural constituent of chitin-based cuticle
c1099349_g1_i1	6	cg12268 gene product	1215	F:fatty-acyl-CoA reductase (alcohol-forming) activity
c1099762_g1_i1	6	cg9701 gene product	1073	P:carbohydrate metabolic process, F:hydrolase activity, hydrolyzing O-glycosyl compounds
c1100279_g1_i1	6	---NA---	689
c1101282_g1_i3	6	---NA---	616
c1102352_g1_i1	6	cg8907 gene product	1229
c1103204_g1_i1	6	pancreatic secretory trypsin inhibitor-like	983	F:protein binding
c1103247_g1_i1	6	cg6131 gene product	655	F:structural constituent of chitin-based cuticle
c1104146_g1_i2	6	---NA---	920
c1104369_g1_i1	6	cg12813 gene product	751	F:sterol binding, P:sterol transport
c1105052_g2_i2	6	ddc gene product	953	P:negative regulation of terminal cell fate specification, open tracheal system, P:chitin-based cuticle development, P:response to wounding, P:dopamine biosynthetic process from tyrosine, P:imaginal disc-derived wing morphogenesis, P:terminal branching, open tracheal system, F:aromatic-L-amino-acid decarboxylase activity, F:histidine decarboxylase activity, P:serotonin biosynthetic process from t…
c1106236_g1_i1	6	cg7542 gene product	925	P:proteolysis, F:serine-type endopeptidase activity
c1106742_g1_i1	6	---NA---	619
c1108026_g1_i1	6	hypothetical protein L798_11235	685
c1108453_g1_i3	6	cg4300 gene product	663	F:spermidine synthase activity, P:spermidine biosynthetic process
c1108855_g1_i1	6	cg7248 gene product	621	F:chitin binding, P:chitin metabolic process, C:extracellular region
c1108878_g1_i1	6	to gene product	625	F:transition metal ion binding, F:antioxidant activity, P:determination of adult lifespan, P:male courtship behavior, P:behavioral response to starvation, C:cytoplasmic part, P:adult feeding behavior, P:circadian rhythm, P:rhythmic behavior, P:response to oxidative stress, C:extracellular space, P:superoxide metabolic process, C:intracellular membrane-bounded organelle
c1109072_g1_i1	6	cg11898 gene product	622
c1110276_g1_i2	6	cg13380 gene product	1312
c1110341_g1_i1	6	---NA---	744
c1110996_g1_i2	6	cg3934 gene product	614	P:regulation of biological quality, F:carbohydrate derivative binding, P:neurogenesis, F:lipid binding, C:extracellular region
c1111021_g1_i1	6	cg9953 gene product	755	P:proteolysis, F:serine-type peptidase activity
c1111104_g2_i1	6	---NA---	686
c1111220_g2_i1	6	cg7607 gene product	1014
c1111603_g3_i1	6	---NA---	693
c1111885_g7_i1	6	ank gene product	4285	P:biological regulation, F:protein binding, C:cell part, P:single-organism process, P:cellular process
c1112055_g1_i1	6	cg12958 gene product	908
c1112145_g2_i1	6	---NA---	657
c1112204_g1_i9	6	---NA---	981
c1112285_g2_i3	6	grd gene product	2911	P:embryo development, P:response to organic substance, P:ocellus development, P:segmentation, F:ligand-gated ion channel activity, P:regulation of circadian sleep/wake cycle, P:negative regulation of synaptic transmission, F:GABA-A receptor activity, F:protein dimerization activity, P:brain development, P:response to toxic substance, C:plasma membrane, P:regulation of transcription from RNA polym…
c1112474_g2_i1	6	cg10725 gene product	2508	F:chitin binding, P:chitin metabolic process, C:extracellular region
c1112590_g5_i1	6	reverse transcriptase	1260
c1113193_g3_i3	6	---NA---	1723
c1113609_g1_i3	6	hypothetical protein L798_02246	920
c1113664_g1_i2	6	cg9496 gene product	1243	C:integral component of membrane
c1113700_g3_i1	6	---NA---	634
c1114073_g4_i1	6	:gh06348 gene product	1458	C:lipid particle, P:organic substance metabolic process, C:microtubule associated complex, F:ligase activity
c1114247_g4_i1	6	---NA---	729
c1114637_g1_i1	6	---NA---	2106
c1114844_g2_i2	6	transcriptional regulator	1823	F:sequence-specific DNA binding
c1115301_g1_i2	6	---NA---	1404
c1115366_g3_i2	6	bg: gene product	1031	F:serine-type endopeptidase activity
c1115432_g1_i3	6	hypothetical protein L798_02751	729
c1115699_g1_i3	6	cg11796 gene product	1256	P:aromatic amino acid family metabolic process, F:4-hydroxyphenylpyruvate dioxygenase activity, P:oxidation-reduction process
c1115971_g1_i1	6	:gh08420 gene product	1436	P:regulation of cellular process, P:organ development, P:single-organism cellular process, F:peptidase activity, P:single-organism developmental process
c1116000_g1_i1	6	cg4812 gene product	942	P:proteolysis, F:serine-type endopeptidase activity
c1116251_g2_i2	6	cg3744 gene product	961	F:dipeptidyl-peptidase activity
c1116565_g1_i4	6	---NA---	674
c1116664_g3_i4	6	---NA---	754
c1116684_g1_i2	6	cg7763 gene product	1164	F:monosaccharide binding
c1116870_g1_i2	6	cyp6a13 gene product	751	P:wing disc development, F:oxidoreductase activity, acting on paired donors, with incorporation or reduction of molecular oxygen, F:electron carrier activity, P:chaeta development, P:defense response to bacterium, F:heme binding, P:response to insecticide, F:iron ion binding, C:intracellular membrane-bounded organelle, C:membrane, P:thermosensory behavior, P:response to caffeine, P:oxidation-redu…
c1117213_g2_i2	6	---NA---	606
c1117306_g1_i3	6	cg18730 gene product	1557	F:alpha-amylase activity, F:calcium ion binding, C:extracellular region
c1118043_g1_i1	6	cg6113 gene product	887	P:multicellular organism reproduction, F:triglyceride lipase activity
c1118469_g1_i3	6	---NA---	600
c1118511_g2_i2	6	cg3625 gene product	973	C:integral component of membrane
c1119257_g1_i1	6	cyp4d1 gene product	969	C:lipid particle, F:iron ion binding, F:oxidoreductase activity, acting on paired donors, with incorporation or reduction of molecular oxygen, P:oxidation-reduction process, F:heme binding
c1119278_g1_i2	6	cg8767 gene product	1280	C:type I terminal bouton, P:response to other organism, P:cell cycle process, P:regulation of response to stress, P:regulation of system process, P:regulation of immune system process, P:protein phosphorylation, P:mitotic cell cycle, P:response to external stimulus, C:intracellular membrane-bounded organelle, P:cellular response to stress, P:positive regulation of TOR signaling, P:regulation of b…
c1119347_g1_i1	6	---NA---	1157
c1119618_g2_i2	6	52 kda repressor of the inhibitor of the protein kinase-like	1228
c1119621_g2_i1	6	---NA---	814
c1119671_g1_i1	6	cg6467 gene product	1079	P:proteolysis, F:serine-type endopeptidase activity
c1119735_g1_i4	6	---NA---	658
c1120113_g1_i1	6	cg3822 gene product	610	P:positive regulation of synaptic transmission, C:synapse, F:ionotropic glutamate receptor activity, C:plasma membrane
c1120309_g2_i3	6	---NA---	1009
c1120993_g1_i1	6	cg9701 gene product	1027
c1121148_g1_i1	6	os-e gene product	936	F:odorant binding
c1121502_g1_i1	6	ganglioside gm2 activator	955	F:enzyme activator activity, P:ganglioside catabolic process
c1121593_g5_i2	6	---NA---	887
c1121623_g1_i3	6	---NA---	757
c1121684_g1_i2	6	l k09913 gene product	1431	P:biological_process, C:cellular_component, F:molecular_function
c1122054_g1_i3	6	---NA---	1512
c1122204_g1_i2	6	cg3301 gene product	800	F:oxidoreductase activity, P:rhodopsin biosynthetic process, P:neurogenesis
c1122251_g1_i1	6	gene product	695	P:response to bacterium, F:odorant binding, P:single-multicellular organism process, F:protein kinase activity, P:metamorphosis
c1122287_g1_i3	6	---NA---	903
c1122690_g3_i3	6	ddc gene product	1764	P:eclosion rhythm, P:response to wounding, P:dopamine biosynthetic process from tyrosine, P:imaginal disc-derived wing morphogenesis, P:axon guidance, P:gamete generation, P:terminal branching, open tracheal system, F:anion binding, P:serotonin biosynthetic process from tryptophan, P:developmental process involved in reproduction, P:cellular component biogenesis, P:thermotaxis, P:leg disc develop…
c1123022_g1_i1	6	---NA---	788
c1123050_g6_i2	6	regucalcin gene product	1277	P:regulation of cell proliferation involved in imaginal disc-derived wing morphogenesis, P:negative regulation of imaginal disc-derived wing size, P:cold acclimation, C:cytoplasmic part, C:extracellular region
c1123181_g2_i1	6	cg4526 gene product	1858	P:transmembrane transport, C:integral component of membrane
c1123186_g3_i1	6	---NA---	604
c1123198_g1_i1	6	eg: gene product	1426	F:chitin binding, P:chitin metabolic process, C:extracellular region
c1123323_g1_i5	6	rho gtpase-activating protein 6	1148	P:signal transduction, C:intracellular
c1123353_g1_i4	6	cg6467 gene product	808	P:proteolysis, F:serine-type endopeptidase activity
c1123762_g1_i2	6	odorant-binding protein partial	726	F:odorant binding
c1123962_g1_i1	6	cg14277 gene product	665
c1124133_g1_i2	6	---NA---	828
c1124147_g1_i2	6	---NA---	2289
c1124432_g2_i1	6	cyp6a14 gene product	1584	P:lauric acid metabolic process, F:iron ion binding, P:insecticide metabolic process, P:thermosensory behavior, P:response to caffeine, P:oxidation-reduction process, F:alkane 1-monooxygenase activity, P:defense response to bacterium, F:heme binding
c1124439_g3_i2	6	---NA---	789
c1124442_g1_i1	6	---NA---	867
c1124444_g2_i2	6	cg3819 gene product	1186	F:nucleic acid binding, F:metal ion binding, F:hydrolase activity
c1124540_g1_i2	6	---NA---	788
c1124716_g1_i1	6	lush gene product	910	P:response to chemical, F:binding
c1125263_g1_i2	6	---NA---	1016
c1126209_g1_i1	6	cg14497 gene product	795
c1126291_g3_i2	6	---NA---	1162
c1126298_g1_i1	6	cg10237 gene product	1330	P:transport, C:intracellular, F:transporter activity
c1127334_g1_i1	6	---NA---	1535
c1127966_g1_i1	6	---NA---	936
c1128536_g1_i1	6	angiopoietin-1 receptor	1006	F:protein binding
c1128573_g1_i2	6	---NA---	1803
c1128931_g1_i1	6	---NA---	871
c1129608_g1_i1	6	cg6658 gene product	733	F:transferase activity, transferring hexosyl groups, P:metabolic process
c1129720_g1_i1	6	cg11034 gene product	1331	C:membrane, P:proteolysis
c1129780_g1_i1	6	cg12120 gene product	1373	P:mitotic spindle assembly checkpoint, P:sperm aster formation, P:embryonic cleavage, P:dopamine biosynthetic process, P:penicillin biosynthetic process, P:pronuclear migration, P:mitotic spindle organization, P:embryo development ending in birth or egg hatching, P:obsolete GTP catabolic process, P:axon guidance, P:cytokinesis, C:astral microtubule, P:response to light stimulus, P:histamine biosy…
c1129849_g1_i1	6	---NA---	653
c1130113_g1_i2	6	---NA---	734
c1130473_g1_i2	6	ank gene product	1094	P:regulation of biological quality, F:catalytic activity, P:cellular protein modification process, C:intracellular non-membrane-bounded organelle, P:organ development, P:single-organism cellular process, C:cytoplasmic part, F:cytoskeletal protein binding, P:regulation of biological process, P:single-organism developmental process
c1130621_g1_i1	6	cg8589 gene product	1934	F:protein binding, F:RNA binding, P:negative regulation of transposition, C:P granule, P:karyosome formation
c1130670_g1_i1	6	cyp4d1 gene product	2379	C:lipid particle, F:oxidoreductase activity, acting on paired donors, with incorporation or reduction of molecular oxygen, F:iron ion binding, P:lipid metabolic process, P:oxidation-reduction process, F:heme binding
c1130688_g1_i2	6	hypothetical protein L798_13205	844
c1130773_g1_i1	6	---NA---	679
c1130999_g1_i1	6	cathepsin c	947	F:cysteine-type peptidase activity
c1131085_g2_i1	6	cg2663 gene product	1353	F:vitamin E binding, P:transport, F:transporter activity, C:intracellular
c1131211_g2_i2	6	adenosine deaminase	1019	F:deaminase activity
c1131353_g1_i1	6	cyp6d2 gene product	1061	P:wing disc development, F:oxidoreductase activity, acting on paired donors, with incorporation or reduction of molecular oxygen, P:response to insecticide, F:iron ion binding, P:response to camptothecin, P:response to caffeine, P:oxidation-reduction process, P:chaeta development, P:cellular metabolic process, F:monooxygenase activity, F:heme binding
c1131466_g1_i1	6	---NA---	3486
c1131487_g4_i1	6	---NA---	1697
c1131514_g2_i1	6	cg9701 gene product	859	P:carbohydrate metabolic process, F:hydrolase activity, hydrolyzing O-glycosyl compounds
c1131635_g1_i4	6	pacifastin-related peptide precursor	817	F:peptidase inhibitor activity, F:serine-type endopeptidase inhibitor activity, P:proteolysis, F:peptidase activity, C:extracellular region, P:negative regulation of peptidase activity
c1131688_g3_i1	6	---NA---	708
c1131740_g2_i1	6	vanin-like protein 1 precursor	1066	F:hydrolase activity, acting on carbon-nitrogen (but not peptide) bonds, F:hydrolase activity, acting on carbon-nitrogen (but not peptide) bonds, in linear amides, P:nitrogen compound metabolic process
c1131758_g1_i3	6	bg: gene product	1241
c1131877_g3_i1	6	---NA---	800
c1132367_g1_i2	6	cg14022 gene product	712	F:acylphosphatase activity
c1132539_g1_i2	6	---NA---	1320
c1132631_g1_i2	6	cg9701 gene product	835	P:carbohydrate metabolic process, F:hydrolase activity, hydrolyzing O-glycosyl compounds
c1132784_g1_i1	6	cg9796 gene product	878	F:oxidoreductase activity, acting on a sulfur group of donors, P:oxidation-reduction process, C:cellular_component
c1132825_g3_i1	6	sp4 gene product	1117	C:extracellular space, F:serine-type endopeptidase inhibitor activity, F:cysteine-type endopeptidase inhibitor activity, P:negative regulation of peptide hormone processing, P:negative regulation of endopeptidase activity, P:negative regulation of proteolysis
c1132973_g1_i1	6	cg6164 gene product	949	F:sterol binding, P:sterol transport
c1133148_g1_i4	6	cg14132 gene product	755
c1133166_g1_i2	6	cg6467 gene product	818	P:proteolysis, F:serine-type endopeptidase activity
c1133176_g1_i2	6	cg11550 gene product	970	P:transport, F:transporter activity, C:intracellular
c1133332_g1_i2	6	cg8425 gene product	825
c1133376_g1_i2	6	cg8579 gene product	978	P:single-multicellular organism process, P:proteolysis, F:serine-type endopeptidase activity
c1133459_g1_i2	6	4-hydroxy-2-oxoglutarate mitochondrial-like isoform x1	1128	P:metabolic process, F:lyase activity
c1133522_g2_i2	6	---NA---	908
c1133562_g1_i3	6	lip1 gene product	1733	F:hydrolase activity, acting on ester bonds, P:regulation of biological quality, P:axonogenesis, P:lipid metabolic process
c1133736_g1_i1	6	hypothetical protein L798_15587	1033	F:protein binding
c1133945_g1_i1	6	lip3 gene product	1014	P:lipid metabolic process, F:triglyceride lipase activity, F:lipase activity
c1134127_g1_i1	6	cg9701 gene product	622	P:carbohydrate metabolic process, F:hydrolase activity, hydrolyzing O-glycosyl compounds
c1134146_g3_i2	6	cg7142 gene product	833	F:endopeptidase activity
c1134497_g1_i2	6	cg5397 gene product	2572	C:cytoplasm, F:catalytic activity
c1134553_g1_i1	6	cg4382 gene product	885	C:lipid particle, P:regulation of biological quality, P:mating behavior, P:multicellular organismal reproductive process, P:multi-multicellular organism process, P:lipid storage, F:carboxylic ester hydrolase activity, P:determination of adult lifespan, P:response to organophosphorus
c1134556_g1_i1	6	cg4362 gene product	981	C:viral capsid
c1134627_g1_i2	6	thaumatin-like protein precursor	734
c1134732_g2_i1	6	bg: gene product	1949	P:biological_process, C:extracellular space, P:multicellular organism reproduction, C:cellular_component, F:molecular_function
c1134787_g1_i2	6	cg9701 gene product	783	P:carbohydrate metabolic process, F:hydrolase activity, hydrolyzing O-glycosyl compounds
c1134798_g1_i2	6	ddc gene product	1769	P:imaginal disc-derived leg segmentation, C:Cajal body, P:larval locomotory behavior, P:eye-antennal disc morphogenesis, P:ribosome biogenesis, F:aspartate 1-decarboxylase activity, P:axon target recognition, P:axonal fasciculation, P:neuromuscular junction development, P:mitotic spindle elongation, C:catalytic step 2 spliceosome, P:regulation of axon extension involved in axon guidance, P:beta-a…
c1134802_g1_i1	6	---NA---	1086
c1135276_g4_i1	6	neuropeptide like precursor 3-like	968
c1135310_g1_i1	6	cg1213 gene product	1471	P:transmembrane transport, P:trehalose transport, C:integral component of membrane, F:sugar transmembrane transporter activity, P:positive regulation of JAK-STAT cascade
[truncated: 3,151 more rows]
