# Supplementary material for: Transcriptome profiling of ontogeny in the acridid grasshopper Chorthippus biguttulus
Source: PLoS One. 2017 May 17;12(5):e0177367. doi: 10.1371/journal.pone.0177367 (PMC5435247; doi:10.1371/journal.pone.0177367)
Supplement: S2 Table — Results of GO enrichment analyses for all clusters. (XLSX) [file pone.0177367.s004.xlsx]

## Sheet: Cluster1
GO-ID	Term	Category	FDR	P-Value	#Test	#Ref	#notAnnotTest	#notAnnotRef	Over/Under	TestSeqs	RefSeqs
GO:0005576	extracellular region	C	3.13106e-10	3.69839e-14	21	684	35	14037	OVER	c1118575_g3_i1, c1150987_g1_i2, c1144939_g1_i1, c1157731_g1_i2, c1144764_g3_i2, c1123976_g1_i1, c1125703_g1_i2, c1139869_g1_i3, c1091505_g2_i1, c1113018_g1_i1, c1111401_g3_i1, c1123540_g4_i1, c1130865_g1_i1, c1146469_g1_i1, c1120105_g1_i6, c1141863_g2_i1, c1139400_g2_i1, c1148237_g3_i3, c1123904_g1_i1, c1104353_g1_i2, c1145607_g4_i1	c1150797_g1_i3, c1118271_g2_i1, c1127838_g1_i1, c88038_g1_i1, c94840_g1_i1, c1150867_g1_i1, c403499_g1_i1, c1154136_g2_i1, c1129874_g1_i1, c1135129_g1_i5, c1114375_g2_i4, c1156172_g2_i1, c1129442_g2_i1, c1150074_g3_i1, c1158752_g1_i1, c1130583_g1_i2, c1149870_g1_i3, c904634_g1_i2, c1146328_g1_i1, c1154630_g1_i1, c1141507_g6_i1, c1015026_g1_i1, c1152077_g1_i2, c1053052_g1_i2, c1154839_g1_i1, c9696…
GO:0005615	extracellular space	C	0.000182711	8.1136e-08	10	269	46	14452	OVER	c1118575_g3_i1, c1150987_g1_i2, c1144764_g3_i2, c1123976_g1_i1, c1125703_g1_i2, c1091505_g2_i1, c1130865_g1_i1, c1146469_g1_i1, c1120105_g1_i6, c1104353_g1_i2	c1150797_g1_i3, c403499_g1_i1, c1154136_g2_i1, c1156172_g2_i1, c1129442_g2_i1, c904634_g1_i2, c1053052_g1_i2, c802631_g1_i1, c1149860_g1_i1, c1144117_g1_i1, c1138495_g1_i1, c1136125_g1_i1, c1088411_g1_i1, c1155441_g1_i1, c1114226_g1_i1, c1083355_g1_i1, c1132499_g3_i1, c1126186_g1_i4, c116555_g1_i1, c1142480_g1_i1, c1158787_g1_i1, c1150531_g2_i2, c1113241_g1_i1, c1136300_g1_i1, c1157605_g1_i1, c11…
GO:0005214	structural constituent of chitin-based cuticle	F	0.000182711	8.6327e-08	5	25	51	14696	OVER	c1145379_g1_i2, c1148791_g1_i1, c1091505_g2_i1, c1120105_g1_i6, c1148237_g3_i3	c1103247_g1_i1, c1131386_g1_i2, c1152119_g1_i3, c1138002_g1_i5, c1132310_g1_i1, c1148970_g1_i2, c1098604_g1_i1, c1115603_g3_i2, c1120498_g2_i1, c1084646_g1_i1, c1147963_g1_i3, c1139653_g1_i1, c1141415_g2_i1, c1157969_g2_i2, c1143251_g1_i3, c1151165_g1_i1, c1134875_g1_i3, c1154157_g2_i1, c1124638_g1_i12, c1142987_g2_i1, c1155389_g1_i1, c520099_g1_i3, c157192_g1_i1, c1135629_g1_i2, c1111940_g3_i1
GO:0004097	catechol oxidase activity	F	0.000459154	3.25411e-07	4	12	52	14709	OVER	c1144764_g3_i2, c1125703_g1_i2, c1130865_g1_i1, c1146469_g1_i1	c1154136_g2_i1, c1138495_g1_i1, c1156110_g1_i1, c1148736_g2_i4, c1152985_g2_i1, c1120058_g1_i2, c1130865_g2_i1, c1144886_g1_i3, c1136681_g2_i1, c1156025_g1_i1, c1110902_g2_i1, c1147833_g1_i2
GO:0008061	chitin binding	F	0.0324739	3.45223e-05	4	45	52	14676	OVER	c1118575_g3_i1, c1157731_g1_i2, c1141863_g2_i1, c1139400_g2_i1	c1147456_g1_i7, c1146328_g1_i1, c1154630_g1_i1, c1152077_g1_i2, c1133401_g1_i2, c1154498_g1_i1, c1142126_g1_i4, c1149165_g1_i1, c1149207_g1_i2, c1123198_g1_i1, c1108855_g1_i1, c1146389_g1_i2, c1147383_g2_i2, c1147174_g1_i1, c1143522_g2_i2, c1135434_g1_i1, c1120865_g2_i2, c1157621_g1_i1, c1100634_g1_i3, c1146804_g2_i3, c1146072_g1_i4, c1121913_g1_i1, c1150511_g1_i1, c1158869_g1_i2, c1139053_g2_i1,…
GO:0003383	apical constriction	P	0.0432109	5.61446e-05	3	17	53	14704	OVER	c1145379_g1_i2, c1149758_g1_i1, c1148791_g1_i1	c1120079_g2_i2, c1148003_g1_i1, c1152899_g2_i3, c1277474_g1_i1, c1157494_g1_i2, c274621_g1_i1, c1490539_g1_i1, c1155453_g2_i2, c1141453_g1_i5, c426633_g1_i1, c1106880_g1_i1, c307935_g2_i1, c966780_g1_i1, c156442_g1_i1, c1156964_g1_i2, c1153065_g1_i1, c913412_g1_i2

## Sheet: cluster3
GO-ID	Term	Category	FDR	P-Value	#Test	#Ref	#notAnnotTest	#notAnnotRef	Over/Under	TestSeqs	RefSeqs
GO:0005576	extracellular region	C	2.17209e-10	2.56567e-14	42	663	185	13887	OVER	c1103177_g1_i1, c1149860_g1_i1, c1132499_g3_i1, c1131825_g2_i1, c1084646_g1_i1, c1158207_g1_i1, c1106327_g4_i1, c1136125_g1_i1, c1147091_g1_i2, c1148846_g1_i2, c1140912_g2_i2, c1125986_g1_i1, c1156006_g1_i1, c1127527_g1_i1, c1144869_g1_i1, c1149843_g1_i1, c1149219_g1_i1, c1146072_g1_i4, c1123476_g2_i2, c1148366_g2_i1, c1155436_g1_i1, c1152985_g2_i1, c1154565_g1_i3, c1154956_g1_i1, c1154136_g2_i1,…	c1150797_g1_i3, c1118271_g2_i1, c1127838_g1_i1, c88038_g1_i1, c94840_g1_i1, c1150867_g1_i1, c403499_g1_i1, c1129874_g1_i1, c1135129_g1_i5, c1114375_g2_i4, c1156172_g2_i1, c1129442_g2_i1, c1148237_g3_i3, c1150074_g3_i1, c1158752_g1_i1, c1130583_g1_i2, c1149870_g1_i3, c904634_g1_i2, c1146328_g1_i1, c1154630_g1_i1, c1141507_g6_i1, c1015026_g1_i1, c1146469_g1_i1, c1152077_g1_i2, c1053052_g1_i2, c1144…
GO:0005615	extracellular space	C	2.30316e-07	5.44096e-11	23	256	204	14294	OVER	c1149860_g1_i1, c1132499_g3_i1, c1131825_g2_i1, c1084646_g1_i1, c1158207_g1_i1, c1106327_g4_i1, c1136125_g1_i1, c1144869_g1_i1, c1149843_g1_i1, c1146072_g1_i4, c1123476_g2_i2, c1148366_g2_i1, c1152985_g2_i1, c1154956_g1_i1, c1154136_g2_i1, c1156133_g1_i1, c1154809_g1_i1, c1137643_g2_i1, c1141962_g2_i5, c1126786_g1_i1, c1146505_g1_i1, c1157539_g1_i2, c1149409_g2_i1	c1150797_g1_i3, c403499_g1_i1, c1156172_g2_i1, c1129442_g2_i1, c904634_g1_i2, c1146469_g1_i1, c1053052_g1_i2, c1144764_g3_i2, c802631_g1_i1, c1144117_g1_i1, c1138495_g1_i1, c1088411_g1_i1, c1155441_g1_i1, c1114226_g1_i1, c1083355_g1_i1, c1126186_g1_i4, c116555_g1_i1, c1142480_g1_i1, c1158787_g1_i1, c1150531_g2_i2, c1113241_g1_i1, c1136300_g1_i1, c1157605_g1_i1, c1144012_g1_i3, c1048484_g1_i1, c11…
GO:0004867	serine-type endopeptidase inhibitor activity	F	0.000938176	1.3136e-06	6	18	221	14532	OVER	c1149860_g1_i1, c1132499_g3_i1, c1158207_g1_i1, c1127527_g1_i1, c1156133_g1_i1, c1146505_g1_i1	c763793_g1_i1, c1144117_g1_i1, c1150531_g2_i2, c1147452_g3_i3, c1153903_g1_i1, c1134418_g2_i2, c1144036_g1_i2, c1150949_g1_i1, c513428_g1_i1, c971400_g1_i1, c1143593_g1_i1, c1158736_g1_i1, c1116485_g1_i3, c1132825_g3_i1, c1144998_g1_i1, c1154763_g1_i1, c1155389_g1_i1, c941523_g1_i2
GO:0004869	cysteine-type endopeptidase inhibitor activity	F	0.00118929	2.16836e-06	5	10	222	14540	OVER	c1149860_g1_i1, c1144810_g1_i1, c1158207_g1_i1, c1156133_g1_i1, c1146505_g1_i1	c1144117_g1_i1, c1150531_g2_i2, c1134418_g2_i2, c1144036_g1_i2, c1150949_g1_i1, c1151288_g1_i1, c467732_g1_i1, c1116485_g1_i3, c1132825_g3_i1, c1144998_g1_i1
GO:0004553	hydrolase activity, hydrolyzing O-glycosyl compounds	F	0.00118929	2.24766e-06	12	132	215	14418	OVER	c1157505_g1_i1, c1147091_g1_i2, c1148846_g1_i2, c1143222_g1_i1, c1149843_g1_i1, c1146072_g1_i4, c1153891_g1_i2, c1151500_g1_i1, c1154839_g1_i1, c1153622_g1_i1, c1087488_g1_i2, c1130478_g1_i1	c1131514_g2_i1, c1152762_g1_i1, c1145352_g1_i1, c909716_g1_i1, c1360505_g1_i1, c214207_g1_i1, c1150317_g3_i1, c1144874_g1_i4, c916868_g3_i1, c1137410_g1_i1, c1158073_g3_i1, c1041673_g1_i1, c793206_g2_i1, c1109878_g1_i1, c1124158_g1_i1, c1162552_g1_i1, c1152472_g1_i2, c949681_g1_i1, c9342_g1_i1, c1018083_g1_i1, c1157447_g1_i1, c1477778_g1_i1, c1094035_g1_i1, c1157098_g1_i1, c1149165_g1_i1, c145950…
GO:0016021	integral to membrane	C	0.00484799	1.14528e-05	38	1150	189	13400	OVER	c1131542_g3_i1, c1147472_g2_i3, c1121567_g1_i1, c1157024_g1_i2, c1141270_g3_i3, c1158207_g1_i1, c1145623_g3_i5, c1146541_g1_i2, c1149472_g2_i1, c1151943_g2_i2, c1140016_g3_i3, c1127320_g3_i1, c1082805_g1_i1, c1136617_g1_i2, c1155645_g1_i1, c1127525_g1_i1, c1153357_g1_i1, c1088600_g1_i2, c1123476_g2_i2, c1018023_g1_i2, c1132759_g1_i1, c1097270_g2_i2, c1131934_g1_i3, c1144615_g2_i1, c1130977_g1_i2,…	c1146689_g1_i1, c1157099_g1_i1, c1133096_g1_i5, c1156559_g1_i2, c693951_g2_i1, c1124483_g2_i1, c1171119_g1_i1, c1143263_g2_i1, c403499_g1_i1, c1124677_g1_i2, c273617_g1_i1, c25542_g1_i1, c1142934_g1_i1, c1099164_g1_i1, c161657_g1_i1, c1187640_g1_i1, c1112930_g1_i2, c1129442_g2_i1, c1130959_g1_i2, c1138422_g2_i1, c1133733_g2_i1, c1142374_g1_i1, c1148108_g1_i2, c1143292_g1_i1, c553390_g1_i1, c10542…
GO:0060570	negative regulation of peptide hormone processing	P	0.00825269	2.43701e-05	4	8	223	14542	OVER	c1149860_g1_i1, c1158207_g1_i1, c1156133_g1_i1, c1146505_g1_i1	c1144117_g1_i1, c1150531_g2_i2, c1134418_g2_i2, c1144036_g1_i2, c1150949_g1_i1, c1116485_g1_i3, c1132825_g3_i1, c1144998_g1_i1
GO:0016701	oxidoreductase activity, acting on single donors with incorporation of molecular oxygen	F	0.015083	4.81032e-05	4	10	223	14540	OVER	c1104389_g1_i2, c1147091_g1_i2, c1147412_g2_i2, c1127230_g1_i1	c1357455_g1_i1, c1530909_g1_i1, c1113705_g3_i1, c1131378_g2_i6, c1151801_g2_i2, c632475_g1_i1, c1156088_g1_i1, c1115699_g1_i3, c542183_g1_i1, c958267_g1_i1
GO:0005783	endoplasmic reticulum	C	0.0152046	5.02867e-05	18	384	209	14166	OVER	c1106327_g4_i1, c1146541_g1_i2, c1149201_g1_i1, c1137048_g1_i1, c1123476_g2_i2, c1116358_g1_i1, c1137799_g3_i3, c1108654_g1_i3, c1135674_g3_i2, c1128016_g1_i1, c1154353_g1_i1, c1124261_g2_i1, c1124246_g1_i5, c1139432_g1_i1, c1128376_g3_i1, c1141962_g2_i5, c1137878_g1_i1, c1133398_g3_i1	c1242708_g1_i1, c1124483_g2_i1, c1143263_g2_i1, c403499_g1_i1, c1117370_g3_i5, c1156172_g2_i1, c1129442_g2_i1, c1121524_g5_i1, c968864_g1_i2, c141540_g1_i1, c1148108_g1_i2, c904634_g1_i2, c1145693_g2_i1, c1249030_g1_i1, c1144969_g1_i1, c1143000_g1_i1, c1053052_g1_i2, c1100059_g1_i4, c802631_g1_i1, c1142746_g3_i2, c236097_g2_i1, c519827_g1_i1, c1153800_g1_i1, c1083172_g1_i1, c1154846_g2_i3, c10833…
GO:0045861	negative regulation of proteolysis	P	0.0189191	6.48068e-05	4	11	223	14539	OVER	c1132499_g3_i1, c1158207_g1_i1, c1156133_g1_i1, c1146505_g1_i1	c1144117_g1_i1, c1038382_g2_i1, c1134418_g2_i2, c1144036_g1_i2, c1249945_g1_i1, c1143593_g1_i1, c1117828_g2_i2, c1116485_g1_i3, c1132825_g3_i1, c380184_g1_i1, c1144998_g1_i1
GO:0044710	single-organism metabolic process	P	0.0198734	7.04231e-05	56	2148	171	12402	OVER	c1120744_g1_i1, c1138955_g2_i3, c1104389_g1_i2, c1126033_g1_i4, c1157024_g1_i2, c1143037_g2_i1, c1154588_g1_i1, c1148149_g2_i1, c1138172_g2_i3, c1092824_g1_i1, c1106327_g4_i1, c1150795_g3_i2, c1118007_g1_i1, c1147091_g1_i2, c1131860_g1_i5, c1147412_g2_i2, c1140052_g1_i1, c1151592_g1_i4, c1136647_g1_i1, c1121694_g1_i1, c1149201_g1_i1, c1113304_g4_i3, c1069884_g1_i3, c1123476_g2_i2, c1136901_g2_i1,…	c88038_g1_i1, c94840_g1_i1, c1128869_g1_i1, c277795_g1_i1, c1137574_g3_i3, c1154121_g1_i2, c1137290_g1_i1, c455420_g1_i1, c403499_g1_i1, c1124160_g1_i1, c1129874_g1_i1, c584084_g1_i1, c953052_g1_i1, c1243346_g1_i1, c1142934_g1_i1, c1490927_g1_i1, c1153398_g1_i2, c1127504_g1_i1, c976910_g1_i1, c1155643_g1_i3, c1135129_g1_i5, c1150954_g1_i3, c1251829_g1_i1, c1131640_g1_i2, c1109670_g1_i1, c18299_g1…
GO:0005975	carbohydrate metabolic process	P	0.0206922	7.8213e-05	20	474	207	14076	OVER	c1157505_g1_i1, c1106327_g4_i1, c1147091_g1_i2, c1147412_g2_i2, c1143222_g1_i1, c1137048_g1_i1, c1149843_g1_i1, c1146072_g1_i4, c1153891_g1_i2, c1136901_g2_i1, c1156790_g1_i2, c1137799_g3_i3, c1135674_g3_i2, c1151500_g1_i1, c1154839_g1_i1, c1153622_g1_i1, c1153955_g2_i1, c1155114_g1_i2, c1087488_g1_i2, c1130478_g1_i1	c1242708_g1_i1, c1154121_g1_i2, c584084_g1_i1, c1131514_g2_i1, c1152762_g1_i1, c1145352_g1_i1, c626251_g1_i1, c224438_g1_i1, c1101299_g2_i1, c1147456_g1_i7, c1157326_g1_i2, c155252_g1_i1, c722131_g1_i1, c623273_g1_i1, c1130162_g1_i1, c1150436_g1_i1, c1155072_g2_i1, c1356846_g1_i1, c1132153_g1_i1, c1142854_g2_i1, c1144969_g1_i1, c1152077_g1_i2, c1142698_g1_i5, c152613_g2_i1, c214207_g1_i1, c115013…
GO:0007568	aging	P	0.0264681	0.000106298	17	371	210	14179	OVER	c1158207_g1_i1, c1155756_g2_i1, c1140912_g2_i2, c1151592_g1_i4, c1125986_g1_i1, c1144869_g1_i1, c1097270_g2_i2, c1154087_g1_i1, c1154956_g1_i1, c1123339_g1_i1, c1137643_g2_i1, c1124246_g1_i5, c1133843_g1_i1, c1111015_g1_i2, c1126786_g1_i1, c1143750_g1_i4, c1135579_g2_i1	c1146689_g1_i1, c88038_g1_i1, c876697_g1_i1, c1145352_g1_i1, c1078463_g1_i3, c176865_g1_i1, c1008275_g1_i1, c93994_g1_i1, c1114263_g1_i1, c852122_g1_i1, c904634_g1_i2, c1141507_g6_i1, c1151890_g1_i2, c1053052_g1_i2, c1122508_g1_i1, c1149886_g1_i1, c1498743_g1_i1, c1168245_g1_i1, c633582_g1_i1, c939949_g1_i1, c609607_g2_i1, c1153307_g1_i2, c1466160_g1_i1, c1122484_g1_i1, c1146529_g1_i1, c374697_g1…
GO:0010951	negative regulation of endopeptidase activity	P	0.0338905	0.00014011	4	14	223	14536	OVER	c1149860_g1_i1, c1158207_g1_i1, c1156133_g1_i1, c1146505_g1_i1	c1144117_g1_i1, c1150531_g2_i2, c1158022_g1_i1, c1363956_g1_i1, c1120446_g1_i1, c1134418_g2_i2, c1144036_g1_i2, c1150949_g1_i1, c1108020_g1_i2, c524029_g1_i1, c1116485_g1_i3, c1132825_g3_i1, c1144998_g1_i1, c1120114_g2_i3
GO:0008340	determination of adult lifespan	P	0.046671	0.000209485	16	356	211	14194	OVER	c1158207_g1_i1, c1155756_g2_i1, c1151592_g1_i4, c1125986_g1_i1, c1144869_g1_i1, c1097270_g2_i2, c1154087_g1_i1, c1154956_g1_i1, c1123339_g1_i1, c1137643_g2_i1, c1124246_g1_i5, c1133843_g1_i1, c1111015_g1_i2, c1126786_g1_i1, c1143750_g1_i4, c1135579_g2_i1	c88038_g1_i1, c876697_g1_i1, c1145352_g1_i1, c1078463_g1_i3, c176865_g1_i1, c1008275_g1_i1, c93994_g1_i1, c1114263_g1_i1, c852122_g1_i1, c904634_g1_i2, c1141507_g6_i1, c1151890_g1_i2, c1053052_g1_i2, c1122508_g1_i1, c1149886_g1_i1, c1498743_g1_i1, c1168245_g1_i1, c633582_g1_i1, c939949_g1_i1, c609607_g2_i1, c1153307_g1_i2, c1466160_g1_i1, c1122484_g1_i1, c1146529_g1_i1, c374697_g1_i2, c1145639_g1…

## Sheet: cluster4
GO-ID	Term	Category	FDR	P-Value	#Test	#Ref	#notAnnotTest	#notAnnotRef	Over/Under	TestSeqs	RefSeqs
GO:0045298	tubulin complex	C	0.0080134	9.46539e-07	6	36	112	14623	OVER	c1122871_g1_i1, c1120438_g3_i1, c1138642_g1_i2, c1104626_g1_i1, c1140282_g1_i1, c1147156_g2_i1	c1251829_g1_i1, c1089044_g3_i3, c1141070_g2_i1, c1136235_g3_i1, c1154100_g2_i1, c1135621_g5_i1, c1114417_g1_i1, c1135728_g3_i1, c1141070_g1_i1, c163558_g1_i1, c1148176_g2_i1, c917917_g1_i1, c1120438_g5_i1, c1136823_g1_i1, c995456_g2_i1, c1135728_g2_i1, c465664_g1_i1, c1151479_g2_i3, c421841_g1_i1, c1107558_g1_i3, c584164_g2_i1, c995456_g1_i2, c1145362_g2_i1, c1149825_g2_i1, c515491_g1_i1, c114855…
GO:0000235	astral microtubule	C	0.0374008	1.9725e-05	6	64	112	14595	OVER	c1122871_g1_i1, c1120438_g3_i1, c1138642_g1_i2, c1104626_g1_i1, c1140282_g1_i1, c1145632_g1_i1	c94840_g1_i1, c1158469_g2_i1, c1251829_g1_i1, c1089044_g3_i3, c1141070_g2_i1, c1156252_g1_i1, c1152060_g1_i4, c1136235_g3_i1, c1039592_g1_i1, c1154100_g2_i1, c1135621_g5_i1, c1124096_g2_i1, c1250639_g1_i1, c1135728_g3_i1, c1123864_g1_i1, c1141070_g1_i1, c163558_g1_i1, c1148176_g2_i1, c896046_g2_i4, c1124707_g1_i2, c917917_g1_i1, c1120438_g5_i1, c1150820_g1_i2, c1158914_g1_i1, c1158652_g1_i2, c113…
GO:0005200	structural constituent of cytoskeleton	F	0.0374008	2.93261e-05	6	69	112	14590	OVER	c1122871_g1_i1, c1120438_g3_i1, c1138642_g1_i2, c1104626_g1_i1, c1140282_g1_i1, c1147156_g2_i1	c461404_g1_i1, c1251829_g1_i1, c1089044_g3_i3, c622453_g1_i1, c1150621_g1_i1, c1509243_g1_i1, c1141070_g2_i1, c1153930_g2_i1, c1136235_g3_i1, c1154100_g2_i1, c1135621_g5_i1, c1027929_g1_i1, c1114417_g1_i1, c1135728_g3_i1, c1356766_g1_i1, c1143341_g1_i2, c1137383_g1_i1, c1141070_g1_i1, c1152855_g1_i1, c163558_g1_i1, c1357068_g1_i1, c876035_g1_i1, c1148176_g2_i1, c659625_g1_i1, c165120_g1_i1, c9179…
GO:0007094	mitotic spindle assembly checkpoint	P	0.0374008	4.2949e-05	5	44	113	14615	OVER	c1122871_g1_i1, c1120438_g3_i1, c1138642_g1_i2, c1104626_g1_i1, c1140282_g1_i1	c1251829_g1_i1, c1089044_g3_i3, c1141070_g2_i1, c1136235_g3_i1, c1154100_g2_i1, c1135621_g5_i1, c1153955_g2_i1, c1351446_g1_i1, c1117923_g1_i3, c1114417_g1_i1, c1119407_g4_i1, c1135728_g3_i1, c1141070_g1_i1, c163558_g1_i1, c1148176_g2_i1, c1147611_g1_i1, c917917_g1_i1, c1367395_g1_i1, c1148404_g1_i3, c1120438_g5_i1, c1136823_g1_i1, c995456_g2_i1, c1135728_g2_i1, c1459507_g1_i1, c465664_g1_i1, c11…
GO:0030955	potassium ion binding	F	0.0374008	5.71814e-05	3	7	115	14652	OVER	c1119046_g10_i1, c1140479_g2_i1, c1138741_g1_i1	c974225_g1_i1, c539882_g2_i1, c1240225_g1_i1, c1152258_g1_i1, c1156678_g1_i1, c974225_g2_i1, c1069604_g2_i1
GO:0004743	pyruvate kinase activity	F	0.0374008	5.71814e-05	3	7	115	14652	OVER	c1119046_g10_i1, c1140479_g2_i1, c1138741_g1_i1	c974225_g1_i1, c539882_g2_i1, c1240225_g1_i1, c1152258_g1_i1, c1156678_g1_i1, c974225_g2_i1, c1069604_g2_i1
GO:0006096	glycolysis	P	0.0389444	6.90015e-05	5	49	113	14610	OVER	c1119046_g10_i1, c1092525_g7_i2, c1101680_g1_i1, c1140479_g2_i1, c1138741_g1_i1	c1154121_g1_i2, c722131_g1_i1, c1356846_g1_i1, c152613_g2_i1, c974225_g1_i1, c580722_g1_i1, c95438_g1_i2, c1153219_g1_i1, c604370_g1_i1, c1153955_g2_i1, c539882_g2_i1, c1272399_g1_i1, c1008963_g3_i2, c725390_g1_i1, c1119407_g4_i1, c1117545_g1_i3, c1240225_g1_i1, c465894_g1_i1, c1367395_g1_i1, c1152258_g1_i1, c1358668_g1_i1, c278215_g1_i1, c1101990_g2_i5, c621761_g1_i1, c1156678_g1_i1, c1058305_g1…

## Sheet: cluster5
GO-ID	Term	Category	FDR	P-Value	#Test	#Ref	#notAnnotTest	#notAnnotRef	Over/Under	TestSeqs	RefSeqs
GO:0008061	chitin binding	F	5.053e-15	8.95288e-18	17	32	258	14470	OVER	c1139053_g1_i1, c1147456_g1_i7, c1149207_g1_i2, c1154630_g1_i1, c1139053_g2_i1, c1157352_g2_i1, c1135434_g1_i1, c1146389_g1_i2, c1149165_g1_i1, c1128863_g1_i1, c1142126_g1_i4, c1149165_g2_i1, c1148358_g1_i1, c1121913_g1_i1, c1144842_g1_i1, c1152077_g1_i2, c1147383_g2_i2	c1146328_g1_i1, c1133401_g1_i2, c1154498_g1_i1, c1123198_g1_i1, c1108855_g1_i1, c1147174_g1_i1, c1143522_g2_i2, c1120865_g2_i2, c1157621_g1_i1, c1100634_g1_i3, c1146804_g2_i3, c1146072_g1_i4, c1141863_g2_i1, c1150511_g1_i1, c1158869_g1_i2, c1134297_g1_i2, c1120057_g1_i1, c1141644_g1_i1, c1094874_g1_i2, c1135633_g1_i2, c1154081_g1_i2, c1114853_g1_i1, c1112474_g2_i1, c1112633_g1_i2, c1146328_g2_i1,…
GO:0005576	extracellular region	C	2.84739e-13	8.07197e-16	49	656	226	13846	OVER	c1139053_g1_i1, c1154518_g1_i1, c1153903_g1_i1, c1151165_g1_i1, c1119412_g1_i1, c1144675_g1_i5, c1149207_g1_i2, c1154630_g1_i1, c1149116_g1_i2, c1139053_g2_i1, c1157352_g2_i1, c1153824_g1_i1, c1150261_g1_i1, c1157218_g1_i1, c1135434_g1_i1, c1151834_g1_i1, c1152226_g2_i2, c1120752_g1_i1, c1157931_g1_i2, c1144012_g1_i3, c1151925_g1_i2, c1148938_g2_i2, c1153910_g1_i2, c1152472_g1_i2, c1157738_g1_i2,…	c1150797_g1_i3, c1118271_g2_i1, c1127838_g1_i1, c88038_g1_i1, c94840_g1_i1, c1150867_g1_i1, c403499_g1_i1, c1154136_g2_i1, c1129874_g1_i1, c1135129_g1_i5, c1114375_g2_i4, c1156172_g2_i1, c1129442_g2_i1, c1148237_g3_i3, c1150074_g3_i1, c1158752_g1_i1, c1130583_g1_i2, c1149870_g1_i3, c904634_g1_i2, c1146328_g1_i1, c1141507_g6_i1, c1015026_g1_i1, c1146469_g1_i1, c1053052_g1_i2, c1154839_g1_i1, c1144…
GO:0042221	response to chemical stimulus	P	1.60219e-07	1.98713e-09	70	1763	205	12739	OVER	c1144888_g1_i1, c1096207_g2_i1, c1156500_g1_i1, c1157997_g1_i1, c1142370_g1_i2, c1147965_g1_i1, c1158625_g1_i1, c1135063_g2_i3, c1133460_g1_i5, c1156206_g2_i1, c1155061_g1_i1, c1158901_g4_i1, c1146223_g4_i1, c1154493_g1_i1, c1157691_g1_i2, c1154374_g1_i2, c1094527_g1_i1, c1153824_g1_i1, c1151292_g1_i1, c1149057_g2_i3, c1154257_g1_i1, c1145763_g1_i1, c1096375_g1_i2, c1157428_g1_i1, c1156977_g1_i1,…	c1128675_g2_i3, c1146689_g1_i1, c891074_g1_i2, c88038_g1_i1, c94840_g1_i1, c1145632_g1_i1, c1066459_g2_i1, c603514_g1_i1, c560053_g1_i1, c1154136_g2_i1, c876697_g1_i1, c1158469_g2_i1, c1129874_g1_i1, c25542_g1_i1, c98049_g1_i2, c1142934_g1_i1, c850773_g1_i1, c1124256_g1_i1, c1135129_g1_i5, c1362015_g1_i1, c1145352_g1_i1, c1150954_g1_i3, c1362927_g1_i1, c1157143_g1_i2, c1157606_g1_i1, c1114375_g2_…
GO:0042330	taxis	P	1.75506e-07	2.19745e-09	49	1008	226	13494	OVER	c1157997_g1_i1, c1147965_g1_i1, c1158625_g1_i1, c1135063_g2_i3, c1133460_g1_i5, c1155061_g1_i1, c1158901_g4_i1, c1146223_g4_i1, c1154493_g1_i1, c1157691_g1_i2, c1154374_g1_i2, c1153824_g1_i1, c1149057_g2_i3, c1154257_g1_i1, c1145763_g1_i1, c1096375_g1_i2, c1156977_g1_i1, c1124682_g1_i1, c1152226_g2_i2, c1120752_g1_i1, c1149780_g1_i1, c1157931_g1_i2, c1155484_g3_i1, c1127280_g1_i1, c1148123_g1_i3,…	c1128675_g2_i3, c1146689_g1_i1, c891074_g1_i2, c88038_g1_i1, c1145632_g1_i1, c1066459_g2_i1, c560053_g1_i1, c1154136_g2_i1, c876697_g1_i1, c1158469_g2_i1, c1124256_g1_i1, c1135129_g1_i5, c1362015_g1_i1, c1362927_g1_i1, c516139_g1_i1, c1157143_g1_i2, c1157606_g1_i1, c1114375_g2_i4, c1156172_g2_i1, c1153064_g1_i1, c1153008_g2_i3, c1153950_g1_i2, c1133733_g2_i1, c93994_g1_i1, c1123835_g3_i1, c623369…
GO:0005615	extracellular space	C	1.94093e-07	2.45309e-09	23	256	252	14246	OVER	c1139053_g1_i1, c1151165_g1_i1, c1144675_g1_i5, c1149116_g1_i2, c1139053_g2_i1, c1153824_g1_i1, c1157218_g1_i1, c1120752_g1_i1, c1144012_g1_i3, c1152472_g1_i2, c1146389_g1_i2, c1158128_g2_i1, c1149165_g1_i1, c1150503_g2_i2, c1141875_g2_i1, c1146535_g1_i5, c1124516_g1_i1, c1136922_g1_i3, c1156446_g1_i1, c1149165_g2_i1, c1148055_g1_i2, c1147295_g2_i1, c1147383_g2_i2	c1150797_g1_i3, c403499_g1_i1, c1154136_g2_i1, c1156172_g2_i1, c1129442_g2_i1, c904634_g1_i2, c1146469_g1_i1, c1053052_g1_i2, c1144764_g3_i2, c802631_g1_i1, c1149860_g1_i1, c1144117_g1_i1, c1138495_g1_i1, c1136125_g1_i1, c1088411_g1_i1, c1155441_g1_i1, c1114226_g1_i1, c1083355_g1_i1, c1132499_g3_i1, c1126186_g1_i4, c116555_g1_i1, c1142480_g1_i1, c1158787_g1_i1, c1150531_g2_i2, c1113241_g1_i1, c11…
GO:0050877	neurological system process	P	2.25999e-07	2.93644e-09	59	1368	216	13134	OVER	c1155143_g2_i1, c1119412_g1_i1, c1151588_g2_i1, c1156500_g1_i1, c1157997_g1_i1, c1147965_g1_i1, c1158625_g1_i1, c1133460_g1_i5, c1156206_g2_i1, c1155061_g1_i1, c1158901_g4_i1, c1146223_g4_i1, c1157691_g1_i2, c1094527_g1_i1, c1146332_g1_i3, c1149057_g2_i3, c1113166_g3_i1, c1154257_g1_i1, c1154763_g1_i1, c1145763_g1_i1, c1096375_g1_i2, c1115611_g1_i1, c1156977_g1_i1, c1124682_g1_i1, c1154525_g1_i1,…	c1128675_g2_i3, c1146689_g1_i1, c1158313_g1_i1, c891074_g1_i2, c1156760_g2_i1, c88038_g1_i1, c94840_g1_i1, c1109376_g3_i3, c1145632_g1_i1, c1066459_g2_i1, c1108135_g2_i1, c1150867_g1_i1, c876697_g1_i1, c1136301_g1_i1, c1158469_g2_i1, c1117370_g3_i5, c1129874_g1_i1, c1142934_g1_i1, c537558_g2_i1, c850773_g1_i1, c992010_g1_i2, c1135129_g1_i5, c1362015_g1_i1, c10940_g1_i2, c1114375_g2_i4, c1156172_g…
GO:0035317	imaginal disc-derived wing hair organization	P	2.6029e-07	3.41273e-09	16	117	259	14385	OVER	c1151588_g2_i1, c1146223_g4_i1, c1154493_g1_i1, c1156977_g1_i1, c1120752_g1_i1, c1127280_g1_i1, c1146281_g1_i2, c1153910_g1_i2, c1154493_g2_i2, c1150503_g2_i2, c1146535_g1_i5, c1151588_g1_i1, c1139402_g1_i1, c1139401_g1_i2, c1153541_g1_i1, c1149403_g1_i2	c876697_g1_i1, c850773_g1_i1, c1135129_g1_i5, c1147445_g2_i4, c1133733_g2_i1, c1158192_g1_i3, c257343_g1_i1, c1156271_g1_i2, c1157880_g1_i1, c1156780_g1_i1, c1458790_g1_i1, c1124676_g1_i1, c1157605_g1_i1, c1135406_g7_i1, c1152128_g1_i1, c777308_g1_i1, c1121039_g1_i3, c253430_g1_i1, c1083644_g1_i2, c1028722_g2_i1, c654324_g1_i1, c1146697_g1_i5, c923054_g1_i1, c781531_g1_i1, c1130880_g1_i3, c127788…
GO:0005902	microvillus	C	1.39356e-06	2.12342e-08	8	19	267	14483	OVER	c1151588_g2_i1, c1146223_g4_i1, c1157802_g2_i1, c1120752_g1_i1, c1146281_g1_i2, c1153910_g1_i2, c1151588_g1_i1, c1139402_g1_i1	c1120079_g2_i2, c1158192_g1_i3, c1156271_g1_i2, c1152128_g1_i1, c1083644_g1_i2, c781531_g1_i1, c1156189_g1_i5, c1134632_g1_i1, c1049072_g2_i3, c1142605_g6_i2, c1155804_g1_i1, c1156661_g1_i1, c244772_g1_i2, c1101463_g6_i3, c1158668_g1_i1, c1157706_g1_i1, c1153697_g1_i1, c763083_g1_i1, c1141605_g1_i1
GO:0007166	cell surface receptor signaling pathway	P	2.88094e-06	4.55995e-08	48	1077	227	13425	OVER	c1156500_g1_i1, c1155361_g1_i1, c1143280_g1_i1, c1158625_g1_i1, c1133460_g1_i5, c1150175_g1_i1, c1154493_g1_i1, c1153824_g1_i1, c1149057_g2_i3, c1145763_g1_i1, c1156977_g1_i1, c1141470_g1_i1, c1154525_g1_i1, c1152226_g2_i2, c1120752_g1_i1, c1146165_g1_i1, c1127280_g1_i1, c1148123_g1_i3, c1137765_g1_i2, c1148938_g2_i2, c1158504_g2_i1, c1153910_g1_i2, c1145688_g1_i1, c1145042_g1_i2, c1149632_g1_i1,…	c1122124_g1_i1, c1146689_g1_i1, c1158313_g1_i1, c891074_g1_i2, c1156760_g2_i1, c94840_g1_i1, c693951_g2_i1, c1124483_g2_i1, c603514_g1_i1, c1096142_g1_i2, c876697_g1_i1, c1129874_g1_i1, c98049_g1_i2, c1142934_g1_i1, c850773_g1_i1, c1135129_g1_i5, c1362015_g1_i1, c1157143_g1_i2, c1114375_g2_i4, c1156172_g2_i1, c1101299_g2_i1, c1131386_g1_i2, c1142502_g2_i2, c1153008_g2_i3, c1153950_g1_i2, c1133733…
GO:0048800	antennal morphogenesis	P	5.22456e-06	8.45459e-08	10	47	265	14455	OVER	c1151588_g2_i1, c1146223_g4_i1, c1154257_g1_i1, c1124682_g1_i1, c1120752_g1_i1, c1146281_g1_i2, c1153910_g1_i2, c1151064_g1_i3, c1151588_g1_i1, c1139402_g1_i1	c876697_g1_i1, c850773_g1_i1, c1133733_g2_i1, c1158192_g1_i3, c1156271_g1_i2, c1152128_g1_i1, c1088473_g1_i1, c1146593_g1_i2, c1118050_g2_i1, c1083644_g1_i2, c1055066_g2_i3, c1158022_g1_i1, c781531_g1_i1, c1155876_g2_i1, c1156189_g1_i5, c1155359_g1_i1, c1134632_g1_i1, c1156690_g1_i2, c1157342_g1_i2, c1118050_g1_i1, c1120446_g1_i1, c1144890_g1_i2, c1151492_g1_i1, c1142605_g6_i2, c1155804_g1_i1, c1…
GO:0007411	axon guidance	P	1.0654e-05	1.81216e-07	38	782	237	13720	OVER	c1157997_g1_i1, c1158625_g1_i1, c1135063_g2_i3, c1133460_g1_i5, c1155061_g1_i1, c1158901_g4_i1, c1146223_g4_i1, c1154493_g1_i1, c1154374_g1_i2, c1153824_g1_i1, c1149057_g2_i3, c1145763_g1_i1, c1096375_g1_i2, c1156977_g1_i1, c1152226_g2_i2, c1120752_g1_i1, c1149780_g1_i1, c1157931_g1_i2, c1127280_g1_i1, c1146281_g1_i2, c1148938_g2_i2, c1158504_g2_i1, c1153910_g1_i2, c1145688_g1_i1, c1145042_g1_i2,…	c1128675_g2_i3, c1146689_g1_i1, c891074_g1_i2, c88038_g1_i1, c1145632_g1_i1, c1066459_g2_i1, c560053_g1_i1, c876697_g1_i1, c1158469_g2_i1, c1124256_g1_i1, c1135129_g1_i5, c1362015_g1_i1, c1362927_g1_i1, c1157143_g1_i2, c1114375_g2_i4, c1156172_g2_i1, c1153950_g1_i2, c1133733_g2_i1, c93994_g1_i1, c1123835_g3_i1, c623369_g1_i1, c1123215_g1_i2, c904634_g1_i2, c1126545_g1_i1, c1090423_g1_i4, c1151890…
GO:0008407	chaeta morphogenesis	P	1.68032e-05	2.97717e-07	12	87	263	14415	OVER	c1151588_g2_i1, c1146223_g4_i1, c1156977_g1_i1, c1120752_g1_i1, c1146281_g1_i2, c1148938_g2_i2, c1153910_g1_i2, c1151588_g1_i1, c1139402_g1_i1, c1156446_g1_i1, c1139401_g1_i2, c1149403_g1_i2	c1120079_g2_i2, c1133733_g2_i1, c1158192_g1_i3, c1156271_g1_i2, c1156780_g1_i1, c1151685_g2_i2, c1153073_g1_i3, c1124676_g1_i1, c1135406_g7_i1, c1265963_g1_i1, c1152128_g1_i1, c1277474_g1_i1, c1121039_g1_i3, c1083644_g1_i2, c654324_g1_i1, c1117123_g2_i3, c1119025_g2_i2, c1158022_g1_i1, c781531_g1_i1, c1465100_g1_i1, c1156189_g1_i5, c1103507_g1_i1, c1141561_g1_i2, c1134632_g1_i1, c1156690_g1_i2, c…
GO:0005102	receptor binding	F	2.17586e-05	3.97124e-07	18	216	257	14286	OVER	c1156500_g1_i1, c1158625_g1_i1, c1153824_g1_i1, c1156977_g1_i1, c1152226_g2_i2, c1120752_g1_i1, c1146165_g1_i1, c1127280_g1_i1, c1158504_g2_i1, c1153910_g1_i2, c1143743_g1_i4, c1150503_g2_i2, c1148287_g2_i1, c1100268_g1_i1, c1146535_g1_i5, c1124516_g1_i1, c1157864_g1_i1, c1150640_g1_i1	c1122124_g1_i1, c1133420_g1_i2, c1135129_g1_i5, c1156172_g2_i1, c1153064_g1_i1, c584256_g2_i1, c1133733_g2_i1, c1149870_g1_i3, c623369_g1_i1, c55239_g1_i1, c1124996_g4_i1, c1152288_g1_i3, c1157880_g1_i1, c1088411_g1_i1, c283005_g1_i1, c1124632_g1_i2, c1135559_g1_i2, c1114706_g2_i1, c1142480_g1_i1, c10613_g1_i1, c95292_g1_i1, c1120946_g2_i1, c1158787_g1_i1, c13818_g1_i2, c1114876_g1_i1, c1157605_g…
GO:0006032	chitin catabolic process	P	3.22223e-05	6.05167e-07	6	12	269	14490	OVER	c1139053_g1_i1, c1139053_g2_i1, c1146389_g1_i2, c1149165_g1_i1, c1149165_g2_i1, c1147383_g2_i2	c214207_g1_i1, c916868_g3_i1, c916868_g1_i1, c1146072_g1_i4, c1127825_g1_i2, c1150511_g1_i1, c1117096_g1_i2, c1120057_g1_i1, c1141644_g1_i1, c1154081_g1_i2, c1149843_g1_i1, c1118575_g3_i1
GO:0016477	cell migration	P	3.9073e-05	7.4306e-07	34	695	241	13807	OVER	c1119412_g1_i1, c1156500_g1_i1, c1155361_g1_i1, c1156470_g2_i1, c1158625_g1_i1, c1158901_g4_i1, c1146223_g4_i1, c1157691_g1_i2, c1149057_g2_i3, c1113166_g3_i1, c1096375_g1_i2, c1156977_g1_i1, c1157931_g1_i2, c1146165_g1_i1, c1155484_g3_i1, c1146281_g1_i2, c1158504_g2_i1, c1153910_g1_i2, c1120369_g2_i2, c1145688_g1_i1, c1145042_g1_i2, c1076827_g2_i1, c1157494_g1_i2, c1140571_g1_i1, c1148540_g2_i1,…	c1122124_g1_i1, c1146689_g1_i1, c1158313_g1_i1, c88038_g1_i1, c1066459_g2_i1, c603514_g1_i1, c1137290_g1_i1, c1150867_g1_i1, c876697_g1_i1, c1106394_g1_i1, c1156172_g2_i1, c1153064_g1_i1, c1133733_g2_i1, c93994_g1_i1, c973229_g1_i1, c623369_g1_i1, c1123215_g1_i2, c1141507_g6_i1, c735935_g1_i1, c1151890_g1_i2, c780501_g1_i1, c1158192_g1_i3, c1149282_g1_i1, c1156271_g1_i2, c1122508_g1_i1, c1100059_…
GO:0007443	Malpighian tubule morphogenesis	P	5.53109e-05	1.11719e-06	15	162	260	14340	OVER	c1156500_g1_i1, c1158625_g1_i1, c1146223_g4_i1, c1094527_g1_i1, c1153824_g1_i1, c1156977_g1_i1, c1146165_g1_i1, c1155484_g3_i1, c1146281_g1_i2, c1120369_g2_i2, c1154981_g1_i1, c1100268_g1_i1, c1124516_g1_i1, c1139402_g1_i1, c1150640_g1_i1	c1362927_g1_i1, c1114375_g2_i4, c1156172_g2_i1, c1158752_g1_i1, c1133733_g2_i1, c93994_g1_i1, c1123835_g3_i1, c1179777_g1_i1, c1158192_g1_i3, c609607_g2_i1, c1151685_g2_i2, c1114200_g1_i1, c1142480_g1_i1, c1135969_g2_i1, c10613_g1_i1, c1134482_g3_i1, c1146593_g1_i2, c230439_g1_i1, c1121039_g1_i3, c1083644_g1_i2, c774779_g1_i1, c1130559_g3_i3, c1495160_g1_i1, c1482084_g1_i1, c724235_g1_i1, c187730…
GO:0004568	chitinase activity	F	5.99242e-05	1.22453e-06	6	14	269	14488	OVER	c1139053_g1_i1, c1139053_g2_i1, c1146389_g1_i2, c1149165_g1_i1, c1149165_g2_i1, c1147383_g2_i2	c214207_g1_i1, c916868_g3_i1, c916868_g1_i1, c1146072_g1_i4, c1127825_g1_i2, c1150511_g1_i1, c1117096_g1_i2, c1120057_g1_i1, c1141644_g1_i1, c1154081_g1_i2, c1112633_g1_i2, c1141997_g4_i2, c1149843_g1_i1, c1118575_g3_i1
GO:0044702	single organism reproductive process	P	0.000132477	2.8636e-06	68	2049	207	12453	OVER	c1154518_g1_i1, c1119412_g1_i1, c1138711_g1_i1, c1156500_g1_i1, c1142370_g1_i2, c1155361_g1_i1, c1156470_g2_i1, c1147456_g1_i7, c1143280_g1_i1, c1158625_g1_i1, c1133460_g1_i5, c1155061_g1_i1, c1158901_g4_i1, c1146223_g4_i1, c1153824_g1_i1, c1151292_g1_i1, c1149057_g2_i3, c1113166_g3_i1, c1157660_g1_i1, c1152685_g1_i1, c1096375_g1_i2, c1157428_g1_i1, c1115611_g1_i1, c1157802_g2_i1, c1156977_g1_i1,…	c1128675_g2_i3, c1122124_g1_i1, c1146689_g1_i1, c1158313_g1_i1, c461404_g1_i1, c1105506_g3_i3, c891074_g1_i2, c88038_g1_i1, c94840_g1_i1, c1145632_g1_i1, c1066459_g2_i1, c603514_g1_i1, c1147299_g1_i2, c1137290_g1_i1, c1150867_g1_i1, c876697_g1_i1, c1124160_g1_i1, c1129874_g1_i1, c1142934_g1_i1, c850773_g1_i1, c992010_g1_i2, c1362015_g1_i1, c1150954_g1_i3, c1157606_g1_i1, c1139242_g2_i5, c1114375_…
GO:0030898	actin-dependent ATPase activity	F	0.000137021	3.04276e-06	6	17	269	14485	OVER	c1151588_g2_i1, c1146223_g4_i1, c1146281_g1_i2, c1153910_g1_i2, c1151588_g1_i1, c1139402_g1_i1	c1158192_g1_i3, c1156271_g1_i2, c1152128_g1_i1, c1083644_g1_i2, c781531_g1_i1, c1156189_g1_i5, c1134632_g1_i1, c1142605_g6_i2, c1155804_g1_i1, c1154976_g1_i1, c1156661_g1_i1, c244772_g1_i2, c1101463_g6_i3, c1158668_g1_i1, c1157706_g1_i1, c1153697_g1_i1, c763083_g1_i1
GO:0016021	integral to membrane	C	0.000154699	3.45359e-06	45	1143	230	13359	OVER	c1155143_g2_i1, c1147965_g1_i1, c1146223_g4_i1, c1154493_g1_i1, c1128630_g1_i1, c1146332_g1_i3, c1151292_g1_i1, c1149057_g2_i3, c1156035_g1_i3, c1157660_g1_i1, c1154257_g1_i1, c1145763_g1_i1, c1134675_g2_i1, c1157802_g2_i1, c1156977_g1_i1, c1124682_g1_i1, c1127304_g6_i1, c1154525_g1_i1, c1120752_g1_i1, c1134945_g2_i1, c1137765_g1_i2, c1153910_g1_i2, c1154493_g2_i2, c1143743_g1_i4, c1118521_g1_i2,…	c1146689_g1_i1, c1157099_g1_i1, c1133096_g1_i5, c1156559_g1_i2, c693951_g2_i1, c1124483_g2_i1, c1171119_g1_i1, c1143263_g2_i1, c403499_g1_i1, c1124677_g1_i2, c273617_g1_i1, c25542_g1_i1, c1142934_g1_i1, c1099164_g1_i1, c161657_g1_i1, c1187640_g1_i1, c1112930_g1_i2, c1129442_g2_i1, c1138422_g2_i1, c1133733_g2_i1, c1142374_g1_i1, c1148108_g1_i2, c1143292_g1_i1, c553390_g1_i1, c1054222_g1_i2, c14698…
GO:0046530	photoreceptor cell differentiation	P	0.000200796	4.66954e-06	34	758	241	13744	OVER	c1156500_g1_i1, c1142370_g1_i2, c1155361_g1_i1, c1147965_g1_i1, c1158625_g1_i1, c1158901_g4_i1, c1146223_g4_i1, c1150175_g1_i1, c1154493_g1_i1, c1094527_g1_i1, c1149057_g2_i3, c1154763_g1_i1, c1096375_g1_i2, c1156977_g1_i1, c1120752_g1_i1, c1146165_g1_i1, c1155484_g3_i1, c1148938_g2_i2, c1158504_g2_i1, c1153910_g1_i2, c1120369_g2_i2, c1157494_g1_i2, c1135822_g2_i2, c1151064_g1_i3, c1150503_g2_i2,…	c1128675_g2_i3, c1122124_g1_i1, c1146689_g1_i1, c891074_g1_i2, c88038_g1_i1, c94840_g1_i1, c1145632_g1_i1, c1066459_g2_i1, c603514_g1_i1, c1137290_g1_i1, c1129874_g1_i1, c850773_g1_i1, c1362015_g1_i1, c1157606_g1_i1, c1114375_g2_i4, c1156172_g2_i1, c1142502_g2_i2, c1150074_g3_i1, c141540_g1_i1, c1133733_g2_i1, c1130583_g1_i2, c1133015_g1_i4, c1123835_g3_i1, c623369_g1_i1, c1133043_g1_i1, c1123215…
GO:0048609	multicellular organismal reproductive process	P	0.000200796	4.67243e-06	69	2121	206	12381	OVER	c1154518_g1_i1, c1119412_g1_i1, c1138711_g1_i1, c1156500_g1_i1, c1142370_g1_i2, c1155361_g1_i1, c1156470_g2_i1, c1143280_g1_i1, c1158625_g1_i1, c1133460_g1_i5, c1155061_g1_i1, c1158901_g4_i1, c1153192_g1_i1, c1146223_g4_i1, c1153824_g1_i1, c1151292_g1_i1, c1149057_g2_i3, c1113166_g3_i1, c1157660_g1_i1, c1154257_g1_i1, c1152685_g1_i1, c1096375_g1_i2, c1157428_g1_i1, c1115611_g1_i1, c1157802_g2_i1,…	c1128675_g2_i3, c1122124_g1_i1, c1146689_g1_i1, c1158313_g1_i1, c461404_g1_i1, c1105506_g3_i3, c891074_g1_i2, c88038_g1_i1, c94840_g1_i1, c1145632_g1_i1, c1066459_g2_i1, c1124483_g2_i1, c603514_g1_i1, c1147299_g1_i2, c1137290_g1_i1, c1150867_g1_i1, c1155615_g1_i1, c876697_g1_i1, c1124160_g1_i1, c1129874_g1_i1, c1142934_g1_i1, c850773_g1_i1, c1362015_g1_i1, c1157606_g1_i1, c1139242_g2_i5, c1114375…
GO:0006035	cuticle chitin biosynthetic process	P	0.000323047	7.7461e-06	4	4	271	14498	OVER	c1141470_g1_i1, c1149632_g1_i1, c1156017_g1_i1, c1124727_g1_i1	c1128869_g1_i1, c618581_g1_i1, c1126095_g1_i1, c1140052_g1_i1
GO:0007156	homophilic cell adhesion	P	0.000385075	9.36987e-06	7	34	268	14468	OVER	c1155751_g1_i2, c1154493_g1_i1, c1157802_g2_i1, c1140571_g1_i1, c1147107_g1_i2, c1139401_g1_i2, c1152677_g1_i1	c1124256_g1_i1, c1157670_g1_i1, c1073027_g1_i1, c1156821_g1_i2, c1128474_g1_i1, c1155841_g2_i3, c1136572_g1_i1, c1145006_g1_i2, c1126221_g4_i6, c1476369_g1_i1, c1134833_g1_i2, c1154493_g3_i1, c1156250_g1_i1, c1387344_g1_i1, c1120865_g2_i2, c1134798_g1_i2, c1145365_g1_i2, c1153024_g1_i3, c1144947_g1_i1, c1149749_g1_i1, c1158494_g1_i1, c1158781_g2_i1, c1156325_g1_i1, c1158711_g1_i2, c1241332_g1_i1,…
GO:0030707	ovarian follicle cell development	P	0.000455222	1.11843e-05	32	721	243	13781	OVER	c1154518_g1_i1, c1119412_g1_i1, c1156500_g1_i1, c1155361_g1_i1, c1156470_g2_i1, c1143280_g1_i1, c1158625_g1_i1, c1155061_g1_i1, c1158901_g4_i1, c1146223_g4_i1, c1153824_g1_i1, c1157802_g2_i1, c1156977_g1_i1, c1146165_g1_i1, c1155484_g3_i1, c1146281_g1_i2, c1153910_g1_i2, c1120369_g2_i2, c1076827_g2_i1, c1157494_g1_i2, c1140571_g1_i1, c1157738_g1_i2, c1138916_g1_i2, c1121664_g2_i3, c1116624_g1_i2,…	c1122124_g1_i1, c1146689_g1_i1, c1158313_g1_i1, c1066459_g2_i1, c603514_g1_i1, c1137290_g1_i1, c1150867_g1_i1, c876697_g1_i1, c1124160_g1_i1, c1157606_g1_i1, c1156172_g2_i1, c6481_g1_i1, c1153064_g1_i1, c1158752_g1_i1, c1133733_g2_i1, c1130431_g2_i2, c93994_g1_i1, c623369_g1_i1, c1123215_g1_i2, c1151890_g1_i2, c780501_g1_i1, c1158192_g1_i3, c1149282_g1_i1, c1156271_g1_i2, c1122508_g1_i1, c1100059…
GO:0016459	myosin complex	C	0.00059866	1.54862e-05	9	70	266	14432	OVER	c1151588_g2_i1, c1146223_g4_i1, c1146281_g1_i2, c1153910_g1_i2, c1154869_g1_i1, c1148540_g2_i1, c1100268_g1_i1, c1151588_g1_i1, c1139402_g1_i1	c891074_g1_i2, c1362015_g1_i1, c1158192_g1_i3, c1156271_g1_i2, c556472_g1_i4, c10613_g1_i1, c1158366_g1_i1, c1152128_g1_i1, c1124017_g1_i1, c147204_g1_i1, c1083644_g1_i2, c1077931_g1_i8, c1357506_g1_i1, c1142776_g1_i2, c1157887_g1_i1, c913473_g1_i2, c781531_g1_i1, c936903_g4_i1, c1130880_g1_i3, c1153112_g2_i1, c1156189_g1_i5, c1134149_g1_i1, c1125565_g1_i2, c1134632_g1_i1, c905509_g2_i1, c1116691…
GO:0042688	crystal cell differentiation	P	0.00059866	1.54862e-05	9	70	266	14432	OVER	c1156500_g1_i1, c1155361_g1_i1, c1158625_g1_i1, c1153824_g1_i1, c1156977_g1_i1, c1146165_g1_i1, c1153910_g1_i2, c1124516_g1_i1, c1150640_g1_i1	c1156172_g2_i1, c1133733_g2_i1, c1152288_g1_i3, c1142480_g1_i1, c1121039_g1_i3, c1146082_g2_i2, c187730_g1_i1, c1134282_g2_i1, c1121600_g1_i2, c1103507_g1_i1, c1141561_g1_i2, c1111388_g1_i1, c1152522_g1_i1, c1156690_g1_i2, c286034_g1_i1, c1082296_g1_i1, c1148805_g2_i1, c1147481_g1_i2, c601581_g2_i2, c1141512_g2_i2, c1142605_g6_i2, c1139942_g1_i2, c1092290_g1_i1, c1149257_g2_i1, c1133602_g4_i3, c1…
GO:0044708	single-organism behavior	P	0.000746326	1.97469e-05	42	1111	233	13391	OVER	c1155143_g2_i1, c1138711_g1_i1, c1156500_g1_i1, c1142370_g1_i2, c1147965_g1_i1, c1147456_g1_i7, c1158625_g1_i1, c1133460_g1_i5, c1094527_g1_i1, c1146332_g1_i3, c1151292_g1_i1, c1149057_g2_i3, c1154257_g1_i1, c1156977_g1_i1, c1124682_g1_i1, c1146165_g1_i1, c1127280_g1_i1, c1148938_g2_i2, c1158504_g2_i1, c1153910_g1_i2, c1157494_g1_i2, c1155312_g1_i1, c1158128_g2_i1, c1154981_g1_i1, c1121664_g2_i3,…	c1128675_g2_i3, c1146689_g1_i1, c891074_g1_i2, c88038_g1_i1, c1066459_g2_i1, c876697_g1_i1, c98049_g1_i2, c1142934_g1_i1, c850773_g1_i1, c1135129_g1_i5, c1362015_g1_i1, c1150954_g1_i3, c1156172_g2_i1, c1145804_g2_i3, c1142502_g2_i2, c1153064_g1_i1, c1151592_g1_i4, c1157326_g1_i2, c160809_g1_i1, c1098878_g1_i1, c1133733_g2_i1, c282009_g1_i1, c1054222_g1_i2, c1084692_g2_i2, c623369_g1_i1, c1123215_…
GO:0035088	establishment or maintenance of apical/basal cell polarity	P	0.000784708	2.10405e-05	15	210	260	14292	OVER	c1154518_g1_i1, c1156500_g1_i1, c1158625_g1_i1, c1154493_g1_i1, c1154374_g1_i2, c1154763_g1_i1, c1156977_g1_i1, c1146165_g1_i1, c1154493_g2_i2, c1157738_g1_i2, c1150503_g2_i2, c1121257_g1_i1, c1146535_g1_i5, c1154665_g1_i1, c1150640_g1_i1	c94840_g1_i1, c1096142_g1_i2, c1129874_g1_i1, c1114375_g2_i4, c1153064_g1_i1, c1158752_g1_i1, c1133733_g2_i1, c1130583_g1_i2, c1133043_g1_i1, c1360505_g1_i1, c1150130_g1_i3, c1100059_g1_i4, c1153464_g3_i1, c1144874_g1_i4, c1145754_g1_i1, c509554_g1_i2, c1253032_g1_i1, c579365_g1_i2, c1124676_g1_i1, c1135406_g7_i1, c1109878_g1_i1, c777308_g1_i1, c1144661_g2_i2, c230439_g1_i1, c1143516_g1_i1, c1482…
GO:0005509	calcium ion binding	F	0.00079447	2.14899e-05	16	237	259	14265	OVER	c1155751_g1_i2, c1158625_g1_i1, c1154493_g1_i1, c1157802_g2_i1, c1156977_g1_i1, c1157931_g1_i2, c1153910_g1_i2, c1140571_g1_i1, c1152697_g1_i1, c1147107_g1_i2, c1156592_g1_i2, c1131394_g3_i1, c1139401_g1_i2, c1152677_g1_i1, c1148898_g2_i2, c1150640_g1_i1	c891074_g1_i2, c1156760_g2_i1, c1117996_g1_i1, c1124256_g1_i1, c1362015_g1_i1, c1145352_g1_i1, c909716_g1_i1, c1133733_g2_i1, c1135724_g2_i7, c1146749_g1_i1, c1154839_g1_i1, c1154311_g2_i3, c1112531_g3_i1, c556472_g1_i4, c1157670_g1_i1, c1124632_g1_i2, c116555_g1_i1, c756196_g2_i1, c1149849_g1_i1, c95292_g1_i1, c1158312_g1_i2, c1155950_g1_i1, c1125751_g1_i2, c1124017_g1_i1, c1073027_g1_i1, c11546…
GO:0048589	developmental growth	P	0.000971167	2.70725e-05	29	650	246	13852	OVER	c1156500_g1_i1, c1147456_g1_i7, c1158625_g1_i1, c1133460_g1_i5, c1155061_g1_i1, c1154493_g1_i1, c1153824_g1_i1, c1149057_g2_i3, c1096375_g1_i2, c1156977_g1_i1, c1157931_g1_i2, c1146165_g1_i1, c1127280_g1_i1, c1158504_g2_i1, c1153910_g1_i2, c1143317_g2_i1, c1154493_g2_i2, c1140571_g1_i1, c1148540_g2_i1, c1135822_g2_i2, c1147107_g1_i2, c1148287_g2_i1, c1156592_g1_i2, c1100268_g1_i1, c1124516_g1_i1,…	c1146689_g1_i1, c1156760_g2_i1, c1066459_g2_i1, c876697_g1_i1, c1158469_g2_i1, c850773_g1_i1, c1135129_g1_i5, c1362927_g1_i1, c516139_g1_i1, c1156172_g2_i1, c1120079_g2_i2, c1153064_g1_i1, c1133733_g2_i1, c93994_g1_i1, c1054222_g1_i2, c1123215_g1_i2, c1151890_g1_i2, c257343_g1_i1, c1122508_g1_i1, c1100059_g1_i4, c1149886_g1_i1, c1126869_g1_i1, c619491_g1_i1, c633582_g1_i1, c1157880_g1_i1, c939949…
GO:0004872	receptor activity	F	0.00110431	3.13435e-05	19	331	256	14171	OVER	c1147965_g1_i1, c1151292_g1_i1, c1149057_g2_i3, c1157660_g1_i1, c1145763_g1_i1, c1156977_g1_i1, c1120752_g1_i1, c1157931_g1_i2, c1155484_g3_i1, c1137765_g1_i2, c1153910_g1_i2, c1120369_g2_i2, c1122197_g1_i1, c1152715_g2_i1, c1101580_g2_i2, c1155505_g1_i1, c1136186_g1_i2, c1078487_g1_i1, c1152077_g1_i2	c1146689_g1_i1, c693951_g2_i1, c1106394_g1_i1, c1142934_g1_i1, c1152524_g1_i2, c1153950_g1_i2, c1133733_g2_i1, c93994_g1_i1, c1054222_g1_i2, c1132153_g1_i1, c1112062_g1_i1, c1122508_g1_i1, c1100059_g1_i4, c1149886_g1_i1, c1152542_g1_i2, c1115970_g1_i1, c1152234_g1_i1, c609607_g2_i1, c1074066_g2_i1, c1135936_g1_i1, c1157670_g1_i1, c1471999_g1_i1, c1155159_g1_i1, c156613_g2_i1, c916012_g1_i1, c5559…
GO:0000122	negative regulation of transcription from RNA polymerase II promoter	P	0.00110431	3.14362e-05	16	245	259	14257	OVER	c1138711_g1_i1, c1153824_g1_i1, c1113166_g3_i1, c1120752_g1_i1, c1155484_g3_i1, c1148938_g2_i2, c1153910_g1_i2, c1150714_g2_i1, c1116624_g1_i2, c1121257_g1_i1, c1152715_g2_i1, c1151814_g1_i1, c1124516_g1_i1, c1154665_g1_i1, c1139401_g1_i2, c1100682_g2_i2	c1106394_g1_i1, c1362927_g1_i1, c1157143_g1_i2, c1114375_g2_i4, c1156172_g2_i1, c176865_g1_i1, c1133733_g2_i1, c1130583_g1_i2, c1123835_g3_i1, c1123215_g1_i2, c1126545_g1_i1, c1130460_g1_i1, c1115654_g5_i1, c1153335_g1_i4, c1114200_g1_i1, c1118732_g3_i1, c1118576_g2_i2, c1135969_g2_i1, c1135127_g2_i8, c1153073_g1_i3, c413493_g1_i1, c1101871_g1_i4, c579365_g1_i2, c843783_g1_i1, c1134482_g3_i1, c79…
GO:0035215	genital disc development	P	0.00114214	3.26478e-05	13	167	262	14335	OVER	c1154518_g1_i1, c1156500_g1_i1, c1158625_g1_i1, c1146223_g4_i1, c1153824_g1_i1, c1156977_g1_i1, c1146165_g1_i1, c1157738_g1_i2, c1121664_g2_i3, c1100268_g1_i1, c1124516_g1_i1, c1139402_g1_i1, c1150640_g1_i1	c1122124_g1_i1, c1096142_g1_i2, c1156172_g2_i1, c1158752_g1_i1, c1133733_g2_i1, c1151890_g1_i2, c1158192_g1_i3, c1122508_g1_i1, c1466160_g1_i1, c1156514_g1_i1, c1124632_g1_i2, c1142480_g1_i1, c509554_g1_i2, c1156234_g1_i2, c10613_g1_i1, c631133_g1_i2, c1134482_g3_i1, c1152128_g1_i1, c1144661_g2_i2, c230439_g1_i1, c1121039_g1_i3, c1083644_g1_i2, c1130559_g3_i3, c1482084_g1_i1, c1079806_g1_i1, c139…
GO:0031477	myosin VII complex	C	0.00118919	3.41333e-05	6	28	269	14474	OVER	c1151588_g2_i1, c1146223_g4_i1, c1146281_g1_i2, c1153910_g1_i2, c1151588_g1_i1, c1139402_g1_i1	c891074_g1_i2, c1362015_g1_i1, c1158192_g1_i3, c1156271_g1_i2, c556472_g1_i4, c1152128_g1_i1, c1124017_g1_i1, c1083644_g1_i2, c1077931_g1_i8, c913473_g1_i2, c781531_g1_i1, c1156189_g1_i5, c1134632_g1_i1, c1142605_g6_i2, c1466042_g1_i1, c1128734_g1_i1, c1155804_g1_i1, c1367262_g1_i1, c1156661_g1_i1, c244772_g1_i2, c1101463_g6_i3, c1158668_g1_i1, c1157706_g1_i1, c1083348_g1_i2, c1149170_g1_i4, c876…
GO:0004871	signal transducer activity	F	0.001205	3.51565e-05	21	395	254	14107	OVER	c1147965_g1_i1, c1143280_g1_i1, c1094527_g1_i1, c1151292_g1_i1, c1149057_g2_i3, c1157660_g1_i1, c1145763_g1_i1, c1156977_g1_i1, c1120752_g1_i1, c1155484_g3_i1, c1127280_g1_i1, c1137765_g1_i2, c1153910_g1_i2, c1120369_g2_i2, c1122197_g1_i1, c1152715_g2_i1, c1101580_g2_i2, c1156446_g1_i1, c1155505_g1_i1, c1136186_g1_i2, c1078487_g1_i1	c1146689_g1_i1, c693951_g2_i1, c1106394_g1_i1, c98049_g1_i2, c1142934_g1_i1, c1135129_g1_i5, c1152524_g1_i2, c160809_g1_i1, c1153950_g1_i2, c1133733_g2_i1, c93994_g1_i1, c1054222_g1_i2, c1132153_g1_i1, c1151890_g1_i2, c1112062_g1_i1, c1250957_g1_i1, c1149282_g1_i1, c1122508_g1_i1, c1100059_g1_i4, c1149886_g1_i1, c1152542_g1_i2, c1140151_g3_i3, c619491_g1_i1, c1115970_g1_i1, c1152234_g1_i1, c63358…
GO:0042659	regulation of cell fate specification	P	0.00128635	3.7682e-05	12	145	263	14357	OVER	c1156500_g1_i1, c1155361_g1_i1, c1158625_g1_i1, c1153824_g1_i1, c1156977_g1_i1, c1120752_g1_i1, c1146165_g1_i1, c1153910_g1_i2, c1150714_g2_i1, c1116624_g1_i2, c1124516_g1_i1, c1150640_g1_i1	c1066459_g2_i1, c1156172_g2_i1, c1133733_g2_i1, c1123215_g1_i2, c1126545_g1_i1, c1152288_g1_i3, c939949_g1_i1, c1249019_g1_i1, c1138067_g4_i4, c1118576_g2_i2, c1142480_g1_i1, c1135127_g2_i8, c1153073_g1_i3, c1101871_g1_i4, c1124676_g1_i1, c1483965_g1_i1, c1134482_g3_i1, c1129035_g3_i1, c579678_g2_i1, c791244_g1_i1, c1121039_g1_i3, c1130559_g3_i3, c912307_g2_i1, c1146082_g2_i2, c187730_g1_i1, c110…
GO:0030048	actin filament-based movement	P	0.00137731	4.06717e-05	8	61	267	14441	OVER	c1151588_g2_i1, c1146223_g4_i1, c1146281_g1_i2, c1153910_g1_i2, c1157494_g1_i2, c1141453_g1_i5, c1151588_g1_i1, c1139402_g1_i1	c891074_g1_i2, c1362015_g1_i1, c1120079_g2_i2, c1158192_g1_i3, c1156271_g1_i2, c556472_g1_i4, c1148003_g1_i1, c1152899_g2_i3, c1152128_g1_i1, c1124017_g1_i1, c1277474_g1_i1, c1083644_g1_i2, c1077931_g1_i8, c274621_g1_i1, c913473_g1_i2, c781531_g1_i1, c1153112_g2_i1, c1490539_g1_i1, c1156189_g1_i5, c1125565_g1_i2, c1134632_g1_i1, c1116691_g1_i2, c1142605_g6_i2, c1168705_g1_i1, c1466042_g1_i1, c112…
GO:0061061	muscle structure development	P	0.00155216	4.6935e-05	35	888	240	13614	OVER	c1138711_g1_i1, c1156500_g1_i1, c1158625_g1_i1, c1133460_g1_i5, c1155061_g1_i1, c1146223_g4_i1, c1154374_g1_i2, c1153824_g1_i1, c1149057_g2_i3, c1113166_g3_i1, c1156977_g1_i1, c1120752_g1_i1, c1146165_g1_i1, c1155484_g3_i1, c1127280_g1_i1, c1146281_g1_i2, c1158504_g2_i1, c1120369_g2_i2, c1143317_g2_i1, c1148559_g1_i5, c1148540_g2_i1, c1138916_g1_i2, c1121664_g2_i3, c1116624_g1_i2, c1151064_g1_i3,…	c1498848_g1_i1, c1089799_g3_i1, c1146689_g1_i1, c461404_g1_i1, c891074_g1_i2, c1156760_g2_i1, c1145632_g1_i1, c876697_g1_i1, c1158469_g2_i1, c1106394_g1_i1, c1157861_g2_i1, c1135129_g1_i5, c1251829_g1_i1, c1089044_g3_i3, c1114375_g2_i4, c1156172_g2_i1, c1101299_g2_i1, c1120079_g2_i2, c1153064_g1_i1, c392918_g1_i1, c1157326_g1_i2, c1153008_g2_i3, c584256_g2_i1, c176865_g1_i1, c1133733_g2_i1, c1360…
GO:0007369	gastrulation	P	0.00155874	4.73184e-05	16	254	259	14248	OVER	c1154518_g1_i1, c1156500_g1_i1, c1155361_g1_i1, c1158625_g1_i1, c1149057_g2_i3, c1113166_g3_i1, c1154257_g1_i1, c1156977_g1_i1, c1124682_g1_i1, c1120752_g1_i1, c1146165_g1_i1, c1145042_g1_i2, c1157494_g1_i2, c1157738_g1_i2, c1128100_g1_i3, c1150640_g1_i1	c1122124_g1_i1, c1362927_g1_i1, c1158752_g1_i1, c176865_g1_i1, c1133733_g2_i1, c93994_g1_i1, c973229_g1_i1, c735935_g1_i1, c1100059_g1_i4, c609607_g2_i1, c1158840_g1_i2, c1150665_g1_i1, c1148003_g1_i1, c1114200_g1_i1, c222725_g2_i1, c1124632_g1_i2, c1153073_g1_i3, c631133_g1_i2, c1148075_g1_i1, c594233_g1_i1, c1142846_g1_i1, c1064214_g1_i1, c1277474_g1_i1, c1146593_g1_i2, c1155545_g1_i2, c1155237…
GO:0051173	positive regulation of nitrogen compound metabolic process	P	0.00165203	5.03454e-05	27	604	248	13898	OVER	c1154518_g1_i1, c1138711_g1_i1, c1156500_g1_i1, c1147965_g1_i1, c1158625_g1_i1, c1150175_g1_i1, c1153824_g1_i1, c1113166_g3_i1, c1115611_g1_i1, c1156977_g1_i1, c1120752_g1_i1, c1146165_g1_i1, c1155484_g3_i1, c1153910_g1_i2, c1120369_g2_i2, c1157738_g1_i2, c1150714_g2_i1, c1138916_g1_i2, c1121664_g2_i3, c1116624_g1_i2, c1151064_g1_i3, c1121257_g1_i1, c1152715_g2_i1, c1154665_g1_i1, c1139401_g1_i2,…	c1128675_g2_i3, c1122124_g1_i1, c94840_g1_i1, c1066459_g2_i1, c1147299_g1_i2, c1129874_g1_i1, c1362927_g1_i1, c1157143_g1_i2, c1157606_g1_i1, c1121979_g1_i5, c1114375_g2_i4, c1156172_g2_i1, c1131386_g1_i2, c92023_g1_i1, c1153008_g2_i3, c1158752_g1_i1, c141540_g1_i1, c1133733_g2_i1, c1130583_g1_i2, c1054222_g1_i2, c1123835_g3_i1, c1123215_g1_i2, c1126545_g1_i1, c1132153_g1_i1, c1130460_g1_i1, c111…
GO:0045596	negative regulation of cell differentiation	P	0.00169652	5.19016e-05	25	537	250	13965	OVER	c1156500_g1_i1, c1142370_g1_i2, c1155361_g1_i1, c1158625_g1_i1, c1158901_g4_i1, c1154493_g1_i1, c1153824_g1_i1, c1096375_g1_i2, c1157428_g1_i1, c1156977_g1_i1, c1120752_g1_i1, c1146165_g1_i1, c1155484_g3_i1, c1148938_g2_i2, c1153910_g1_i2, c1120369_g2_i2, c1157494_g1_i2, c1150714_g2_i1, c1121257_g1_i1, c1100268_g1_i1, c1152715_g2_i1, c1124516_g1_i1, c1154665_g1_i1, c1139401_g1_i2, c1150640_g1_i1	c1122124_g1_i1, c1105506_g3_i3, c94840_g1_i1, c1137290_g1_i1, c1129874_g1_i1, c850773_g1_i1, c1157606_g1_i1, c1114375_g2_i4, c1156172_g2_i1, c1133733_g2_i1, c1130583_g1_i2, c973229_g1_i1, c947883_g1_i1, c735935_g1_i1, c780501_g1_i1, c1122508_g1_i1, c1100059_g1_i4, c1152288_g1_i3, c585849_g1_i1, c1115654_g5_i1, c1113713_g1_i1, c1110016_g1_i1, c939949_g1_i1, c926540_g2_i1, c1153335_g1_i4, c1142154_…
GO:0045179	apical cortex	C	0.00171795	5.29631e-05	9	83	266	14419	OVER	c1151588_g2_i1, c1143280_g1_i1, c1146223_g4_i1, c1127280_g1_i1, c1146281_g1_i2, c1158504_g2_i1, c1153910_g1_i2, c1151588_g1_i1, c1139402_g1_i1	c1156760_g2_i1, c1135129_g1_i5, c1153064_g1_i1, c1158192_g1_i3, c1156271_g1_i2, c1158840_g1_i2, c1148003_g1_i1, c756196_g2_i1, c631133_g1_i2, c1148075_g1_i1, c1152128_g1_i1, c1155545_g1_i2, c1083644_g1_i2, c1028722_g2_i1, c1115143_g1_i1, c1156251_g1_i1, c1131303_g1_i2, c781531_g1_i1, c1081000_g2_i2, c1156189_g1_i5, c1134632_g1_i1, c988109_g1_i2, c1464918_g1_i1, c1095644_g1_i4, c1135608_g1_i3, c10…
GO:0042337	cuticle development involved in chitin-based cuticle molting cycle	P	0.00171795	5.29631e-05	9	83	266	14419	OVER	c1151588_g2_i1, c1146223_g4_i1, c1151834_g1_i1, c1146281_g1_i2, c1153910_g1_i2, c1121257_g1_i1, c1151588_g1_i1, c1139402_g1_i1, c1154665_g1_i1	c94840_g1_i1, c1129874_g1_i1, c1114375_g2_i4, c1130583_g1_i2, c1158192_g1_i3, c1156271_g1_i2, c1135406_g7_i1, c1152128_g1_i1, c1083644_g1_i2, c1155114_g1_i2, c1130784_g1_i1, c1130554_g1_i1, c781531_g1_i1, c1111158_g2_i2, c1123835_g2_i1, c1135742_g1_i2, c1058000_g1_i1, c1156189_g1_i5, c529913_g2_i1, c1138771_g2_i4, c1151912_g1_i1, c1134632_g1_i1, c896046_g2_i4, c1294137_g1_i1, c1153569_g1_i1, c108…
GO:0032027	myosin light chain binding	F	0.00180403	5.63044e-05	6	31	269	14471	OVER	c1151588_g2_i1, c1146223_g4_i1, c1146281_g1_i2, c1153910_g1_i2, c1151588_g1_i1, c1139402_g1_i1	c1158192_g1_i3, c1156271_g1_i2, c1152128_g1_i1, c1083644_g1_i2, c1156251_g1_i1, c1154541_g1_i2, c781531_g1_i1, c1156189_g1_i5, c1133444_g1_i2, c1134632_g1_i1, c1149769_g1_i1, c1145357_g1_i1, c1142605_g6_i2, c1153217_g1_i1, c1155804_g1_i1, c1154976_g1_i1, c101099_g1_i1, c1156661_g1_i1, c244772_g1_i2, c1101463_g6_i3, c1158668_g1_i1, c1157706_g1_i1, c1149364_g1_i3, c1155761_g1_i2, c1097896_g1_i3, c7…
GO:0009952	anterior/posterior pattern specification	P	0.00187588	5.93828e-05	28	645	247	13857	OVER	c1154518_g1_i1, c1156500_g1_i1, c1155361_g1_i1, c1158625_g1_i1, c1133460_g1_i5, c1146223_g4_i1, c1153824_g1_i1, c1096375_g1_i2, c1115611_g1_i1, c1156977_g1_i1, c1141470_g1_i1, c1120752_g1_i1, c1146165_g1_i1, c1148938_g2_i2, c1153910_g1_i2, c1149632_g1_i1, c1076827_g2_i1, c1157738_g1_i2, c1156017_g1_i1, c1150503_g2_i2, c1121257_g1_i1, c1100268_g1_i1, c1146535_g1_i5, c1124516_g1_i1, c1139402_g1_i1,…	c1122124_g1_i1, c94840_g1_i1, c1145632_g1_i1, c603514_g1_i1, c1129874_g1_i1, c1106394_g1_i1, c1114375_g2_i4, c1156172_g2_i1, c6481_g1_i1, c1155335_g1_i1, c1158752_g1_i1, c141540_g1_i1, c1133733_g2_i1, c1130583_g1_i2, c794968_g1_i1, c93994_g1_i1, c1123835_g3_i1, c623369_g1_i1, c1133043_g1_i1, c947883_g1_i1, c1126330_g14_i1, c1129934_g1_i2, c780501_g1_i1, c1158192_g1_i3, c1149282_g1_i1, c257343_g1_…
GO:0003779	actin binding	F	0.00210096	6.72525e-05	13	180	262	14322	OVER	c1119412_g1_i1, c1151588_g2_i1, c1155061_g1_i1, c1146223_g4_i1, c1120752_g1_i1, c1146281_g1_i2, c1153269_g1_i1, c1158504_g2_i1, c1153910_g1_i2, c1143317_g2_i1, c1151588_g1_i1, c1139402_g1_i1, c1153541_g1_i1	c1089799_g3_i1, c461404_g1_i1, c94840_g1_i1, c1150867_g1_i1, c1158469_g2_i1, c1157861_g2_i1, c627815_g1_i2, c584256_g2_i1, c1150074_g3_i1, c128101_g1_i1, c1158461_g2_i3, c1158192_g1_i3, c1156271_g1_i2, c1154311_g2_i3, c1150621_g1_i1, c4340_g1_i1, c1509243_g1_i1, c1115105_g2_i1, c1153930_g2_i1, c1152899_g2_i3, c89684_g1_i1, c95292_g1_i1, c1117854_g1_i1, c1101027_g1_i1, c1146721_g2_i1, c1152128_g1_…
GO:0016324	apical plasma membrane	C	0.00229469	7.45383e-05	8	67	267	14435	OVER	c1135063_g2_i3, c1155061_g1_i1, c1151292_g1_i1, c1157802_g2_i1, c1135822_g2_i2, c1141453_g1_i5, c1128100_g1_i3, c1078487_g1_i1	c1158469_g2_i1, c1150074_g3_i1, c1133733_g2_i1, c4340_g1_i1, c1132808_g1_i2, c1156830_g1_i1, c1155237_g1_i1, c688155_g1_i1, c1124096_g2_i1, c1145148_g1_i2, c148339_g1_i1, c1156251_g1_i1, c1103123_g1_i1, c1130880_g1_i3, c1153112_g2_i1, c1109722_g4_i1, c1357068_g1_i1, c1121474_g3_i1, c1125565_g1_i2, c1131654_g1_i5, c1151810_g4_i2, c1158652_g1_i2, c586245_g1_i1, c1153217_g1_i1, c1139019_g1_i2, c1367…
GO:0008258	head involution	P	0.00233701	7.61888e-05	7	49	268	14453	OVER	c1146223_g4_i1, c1154257_g1_i1, c1124682_g1_i1, c1146281_g1_i2, c1150503_g2_i2, c1146535_g1_i5, c1139402_g1_i1	c1111424_g1_i1, c1179777_g1_i1, c1158192_g1_i3, c1153073_g1_i3, c777308_g1_i1, c1083644_g1_i2, c923054_g1_i1, c1155841_g2_i3, c781531_g1_i1, c1156189_g1_i5, c411630_g1_i1, c1155359_g1_i1, c1134632_g1_i1, c1151849_g1_i2, c1135335_g2_i2, c1144890_g1_i2, c1349232_g1_i1, c1151492_g1_i1, c795057_g1_i3, c1150213_g1_i1, c1115000_g1_i3, c818838_g1_i2, c1155804_g1_i1, c1147285_g2_i1, c1120174_g1_i1, c1154…
GO:0007450	dorsal/ventral pattern formation, imaginal disc	P	0.00272701	9.14801e-05	12	160	263	14342	OVER	c1156500_g1_i1, c1155361_g1_i1, c1158625_g1_i1, c1150175_g1_i1, c1153824_g1_i1, c1156977_g1_i1, c1146165_g1_i1, c1148938_g2_i2, c1153910_g1_i2, c1124516_g1_i1, c1131394_g3_i1, c1150640_g1_i1	c1122124_g1_i1, c88038_g1_i1, c1136301_g1_i1, c1156172_g2_i1, c1133733_g2_i1, c1146749_g1_i1, c1133043_g1_i1, c1152288_g1_i3, c1127722_g2_i1, c1124632_g1_i2, c1142480_g1_i1, c1131709_g12_i1, c1153073_g1_i3, c1134482_g3_i1, c1088473_g1_i1, c1114499_g1_i1, c1121039_g1_i3, c1143516_g1_i1, c955551_g1_i1, c1140538_g1_i1, c654324_g1_i1, c1130559_g3_i3, c632803_g1_i1, c1140993_g3_i2, c890935_g1_i1, c114…
GO:0035167	larval lymph gland hemopoiesis	P	0.00277029	9.42408e-05	9	90	266	14412	OVER	c1156500_g1_i1, c1155361_g1_i1, c1158625_g1_i1, c1153824_g1_i1, c1156977_g1_i1, c1146165_g1_i1, c1157494_g1_i2, c1124516_g1_i1, c1150640_g1_i1	c1106394_g1_i1, c1156172_g2_i1, c1133733_g2_i1, c1152288_g1_i3, c1142480_g1_i1, c1277474_g1_i1, c1121039_g1_i3, c187730_g1_i1, c1154118_g1_i1, c1134282_g2_i1, c1121600_g1_i2, c1490539_g1_i1, c1103507_g1_i1, c1111388_g1_i1, c1152522_g1_i1, c1156690_g1_i2, c286034_g1_i1, c1155689_g3_i3, c1161939_g1_i1, c1157342_g1_i2, c1082296_g1_i1, c1148805_g2_i1, c1134813_g2_i2, c1147481_g1_i2, c601581_g2_i2, c1…
GO:0007496	anterior midgut development	P	0.00296019	0.0001014	4	10	271	14492	OVER	c1146223_g4_i1, c1146281_g1_i2, c1139402_g1_i1, c1130959_g1_i2	c1158192_g1_i3, c1083644_g1_i2, c781531_g1_i1, c1156189_g1_i5, c1134632_g1_i1, c1148950_g1_i2, c221974_g2_i1, c1155804_g1_i1, c1154976_g1_i1, c763083_g1_i1
GO:0046331	lateral inhibition	P	0.00304544	0.00010468	19	364	256	14138	OVER	c1153192_g1_i1, c1094527_g1_i1, c1113166_g3_i1, c1154257_g1_i1, c1096375_g1_i2, c1156977_g1_i1, c1124682_g1_i1, c1151834_g1_i1, c1148938_g2_i2, c1153910_g1_i2, c1076827_g2_i1, c1154981_g1_i1, c1121664_g2_i3, c1158370_g1_i1, c1155743_g1_i1, c1151814_g1_i1, c1156446_g1_i1, c1139401_g1_i2, c1100682_g2_i2	c891074_g1_i2, c1117370_g3_i5, c1243346_g1_i1, c1362015_g1_i1, c882883_g1_i1, c763793_g1_i1, c486315_g1_i1, c1133733_g2_i1, c780501_g1_i1, c1137830_g2_i1, c1120237_g1_i2, c1130460_g1_i1, c502910_g1_i1, c1151063_g2_i2, c1092525_g7_i2, c1139163_g2_i1, c520659_g1_i1, c1094185_g2_i1, c1153335_g1_i4, c556472_g1_i4, c1138495_g1_i1, c146446_g1_i1, c1123164_g1_i2, c1153212_g1_i1, c1463365_g1_i1, c509554_…
GO:0035293	chitin-based larval cuticle pattern formation	P	0.00312377	0.000108111	8	71	267	14431	OVER	c1151588_g2_i1, c1146223_g4_i1, c1146281_g1_i2, c1153910_g1_i2, c1121257_g1_i1, c1151588_g1_i1, c1139402_g1_i1, c1154665_g1_i1	c94840_g1_i1, c1129874_g1_i1, c1114375_g2_i4, c1130583_g1_i2, c1158192_g1_i3, c1156271_g1_i2, c1135406_g7_i1, c1152128_g1_i1, c1083644_g1_i2, c1130784_g1_i1, c1130554_g1_i1, c781531_g1_i1, c1111158_g2_i2, c1123835_g2_i1, c1135742_g1_i2, c1058000_g1_i1, c1156189_g1_i5, c529913_g2_i1, c1138771_g2_i4, c1134632_g1_i1, c896046_g2_i4, c1153569_g1_i1, c198944_g1_i1, c1150487_g1_i4, c567647_g2_i1, c11426…
GO:0007435	salivary gland morphogenesis	P	0.00356404	0.000125453	18	338	257	14164	OVER	c1146223_g4_i1, c1094527_g1_i1, c1153824_g1_i1, c1149057_g2_i3, c1113166_g3_i1, c1154257_g1_i1, c1115611_g1_i1, c1124682_g1_i1, c1146281_g1_i2, c1148938_g2_i2, c1120369_g2_i2, c1148559_g1_i5, c1154981_g1_i1, c1121257_g1_i1, c1152715_g2_i1, c1124516_g1_i1, c1139402_g1_i1, c1154665_g1_i1	c94840_g1_i1, c1066459_g2_i1, c1108778_g1_i1, c1129874_g1_i1, c1251829_g1_i1, c1362927_g1_i1, c1089044_g3_i3, c1114375_g2_i4, c1156172_g2_i1, c1133733_g2_i1, c1130583_g1_i2, c1158192_g1_i3, c1156271_g1_i2, c609607_g2_i1, c1135936_g1_i1, c1129108_g1_i3, c1141070_g2_i1, c1158073_g3_i1, c1471999_g1_i1, c1148003_g1_i1, c1114200_g1_i1, c1147156_g2_i1, c1142480_g1_i1, c716838_g1_i1, c1150199_g6_i1, c10…
GO:0035159	regulation of tube length, open tracheal system	P	0.00372443	0.000132419	7	54	268	14448	OVER	c1147456_g1_i7, c1146223_g4_i1, c1154493_g1_i1, c1146281_g1_i2, c1154493_g2_i2, c1139402_g1_i1, c1152077_g1_i2	c1158192_g1_i3, c1124770_g8_i1, c1124676_g1_i1, c1145701_g1_i2, c1083644_g1_i2, c923054_g1_i1, c1137512_g2_i1, c781531_g1_i1, c1130880_g1_i3, c1153112_g2_i1, c1156189_g1_i5, c1125565_g1_i2, c1134632_g1_i1, c1154493_g3_i1, c1135335_g2_i2, c1349232_g1_i1, c1157340_g2_i1, c795057_g1_i3, c1150213_g1_i1, c818838_g1_i2, c1155804_g1_i1, c1367262_g1_i1, c1461527_g1_i1, c1154976_g1_i1, c1150652_g1_i1, c11…
GO:0005975	carbohydrate metabolic process	P	0.00407395	0.000145326	22	472	253	14030	OVER	c1139053_g1_i1, c1147456_g1_i7, c1139053_g2_i1, c1154374_g1_i2, c1156035_g1_i3, c1145763_g1_i1, c1135434_g1_i1, c1151834_g1_i1, c1158594_g3_i1, c1152682_g1_i2, c1148938_g2_i2, c1153910_g1_i2, c1120369_g2_i2, c1145688_g1_i1, c1152472_g1_i2, c1145103_g1_i1, c1149165_g1_i1, c1152715_g2_i1, c1146741_g1_i1, c1118969_g1_i2, c1152077_g1_i2, c1147383_g2_i2	c1242708_g1_i1, c1154121_g1_i2, c584084_g1_i1, c1131514_g2_i1, c1152762_g1_i1, c1145352_g1_i1, c626251_g1_i1, c224438_g1_i1, c1101299_g2_i1, c1157326_g1_i2, c155252_g1_i1, c722131_g1_i1, c623273_g1_i1, c1130162_g1_i1, c1150436_g1_i1, c1155072_g2_i1, c1356846_g1_i1, c1132153_g1_i1, c1142854_g2_i1, c1144969_g1_i1, c1154839_g1_i1, c1142698_g1_i5, c152613_g2_i1, c214207_g1_i1, c1150130_g1_i3, c113423…
GO:0048067	cuticle pigmentation	P	0.0041053	0.00014693	7	55	268	14447	OVER	c1138711_g1_i1, c1155484_g3_i1, c1148938_g2_i2, c1153910_g1_i2, c1120369_g2_i2, c1154981_g1_i1, c1101580_g2_i2	c1249030_g1_i1, c1151890_g1_i2, c633582_g1_i1, c1466160_g1_i1, c1081098_g3_i3, c1133822_g1_i3, c1461110_g1_i1, c1120369_g1_i1, c1153904_g1_i2, c1394985_g1_i1, c1105052_g2_i2, c1158022_g1_i1, c151663_g1_i1, c1157694_g1_i1, c1135742_g1_i2, c1153507_g1_i1, c1114988_g1_i1, c834564_g1_i1, c1122690_g3_i3, c1120446_g1_i1, c1147490_g1_i1, c914974_g2_i1, c1155569_g1_i2, c198944_g1_i1, c1150459_g1_i2, c111…
GO:0033993	response to lipid	P	0.00413454	0.000148464	12	169	263	14333	OVER	c1146223_g4_i1, c1154257_g1_i1, c1124682_g1_i1, c1155484_g3_i1, c1153910_g1_i2, c1120369_g2_i2, c1138916_g1_i2, c1121257_g1_i1, c1152715_g2_i1, c1101580_g2_i2, c1139402_g1_i1, c1154665_g1_i1	c94840_g1_i1, c1129874_g1_i1, c1362927_g1_i1, c1114375_g2_i4, c1156172_g2_i1, c1130583_g1_i2, c1115654_g5_i1, c1113713_g1_i1, c1153335_g1_i4, c1154716_g1_i1, c1142154_g1_i3, c1471999_g1_i1, c1154972_g1_i1, c1114200_g1_i1, c1108627_g6_i1, c1158787_g1_i1, c1113662_g1_i1, c1120369_g1_i1, c1106704_g2_i1, c1135406_g7_i1, c1143519_g4_i7, c1009417_g1_i1, c623062_g1_i1, c1083644_g1_i2, c774779_g1_i1, c11…
GO:0090130	tissue migration	P	0.00443127	0.000160288	21	442	254	14060	OVER	c1119412_g1_i1, c1155361_g1_i1, c1156470_g2_i1, c1158625_g1_i1, c1146223_g4_i1, c1157691_g1_i2, c1156977_g1_i1, c1157931_g1_i2, c1155484_g3_i1, c1146281_g1_i2, c1153910_g1_i2, c1120369_g2_i2, c1145042_g1_i2, c1076827_g2_i1, c1157494_g1_i2, c1154981_g1_i1, c1100268_g1_i1, c1152715_g2_i1, c1139402_g1_i1, c1153978_g1_i1, c1150640_g1_i1	c1146689_g1_i1, c1158313_g1_i1, c1066459_g2_i1, c603514_g1_i1, c1150867_g1_i1, c876697_g1_i1, c1106394_g1_i1, c1156172_g2_i1, c1153064_g1_i1, c1133733_g2_i1, c973229_g1_i1, c623369_g1_i1, c1123215_g1_i2, c735935_g1_i1, c1151890_g1_i2, c780501_g1_i1, c1158192_g1_i3, c1149282_g1_i1, c1156271_g1_i2, c1122508_g1_i1, c1100059_g1_i4, c633582_g1_i1, c939949_g1_i1, c609607_g2_i1, c926540_g2_i1, c1153307_…
GO:0060857	establishment of glial blood-brain barrier	P	0.00444959	0.000162703	7	56	268	14446	OVER	c1143280_g1_i1, c1156977_g1_i1, c1134945_g2_i1, c1127280_g1_i1, c1118521_g1_i2, c1150503_g2_i2, c1146535_g1_i5	c25542_g1_i1, c1135129_g1_i5, c1099164_g1_i1, c1133733_g2_i1, c1145701_g1_i2, c1157605_g1_i1, c1148093_g1_i7, c777308_g1_i1, c1121039_g1_i3, c1028722_g2_i1, c125139_g1_i1, c1137512_g2_i1, c937782_g2_i2, c1278713_g1_i1, c1109716_g2_i1, c1103507_g1_i1, c1150497_g1_i1, c1138063_g1_i1, c1165230_g1_i1, c1152522_g1_i1, c1095644_g1_i4, c1156690_g1_i2, c1028722_g1_i1, c1155455_g1_i1, c391622_g1_i2, c2722…
GO:0048645	organ formation	P	0.00444959	0.000162931	11	145	264	14357	OVER	c1158625_g1_i1, c1153824_g1_i1, c1156977_g1_i1, c1148938_g2_i2, c1153910_g1_i2, c1121664_g2_i3, c1151064_g1_i3, c1124516_g1_i1, c1154756_g1_i1, c1139401_g1_i2, c1150640_g1_i1	c1362927_g1_i1, c1156172_g2_i1, c1133733_g2_i1, c1151246_g2_i1, c1123164_g1_i2, c1114200_g1_i1, c1124632_g1_i2, c1142480_g1_i1, c1135969_g2_i1, c1153073_g1_i3, c1124676_g1_i1, c1483965_g1_i1, c1146593_g1_i2, c558287_g1_i1, c791244_g1_i1, c1123663_g1_i1, c1121039_g1_i3, c774779_g1_i1, c724235_g1_i1, c1131771_g1_i1, c890935_g1_i1, c1146082_g2_i2, c1137787_g1_i1, c1154759_g1_i2, c187730_g1_i1, c1641…
GO:0045926	negative regulation of growth	P	0.00449488	0.00016518	13	198	262	14304	OVER	c1156500_g1_i1, c1158625_g1_i1, c1154493_g1_i1, c1149057_g2_i3, c1156977_g1_i1, c1146165_g1_i1, c1127280_g1_i1, c1154493_g2_i2, c1152472_g1_i2, c1140571_g1_i1, c1151621_g1_i3, c1135822_g2_i2, c1147107_g1_i2	c1146689_g1_i1, c876697_g1_i1, c850773_g1_i1, c1135129_g1_i5, c1362927_g1_i1, c1120079_g2_i2, c1133733_g2_i1, c1054222_g1_i2, c1111424_g1_i1, c1133043_g1_i1, c1122508_g1_i1, c1157880_g1_i1, c939949_g1_i1, c609607_g2_i1, c1153307_g1_i2, c1158840_g1_i2, c1074066_g2_i1, c280696_g1_i1, c1145639_g1_i3, c1249019_g1_i1, c1114200_g1_i1, c1138067_g4_i4, c95292_g1_i1, c1461110_g1_i1, c631133_g1_i2, c114807…
GO:0043401	steroid hormone mediated signaling pathway	P	0.00479628	0.000179025	4	12	271	14490	OVER	c1155484_g3_i1, c1153910_g1_i2, c1152715_g2_i1, c1101580_g2_i2	c1120369_g1_i1, c1241421_g1_i1, c1125498_g3_i5, c1156661_g1_i1, c1158668_g1_i1, c519542_g1_i1, c1143849_g3_i2, c916012_g2_i1, c9221_g1_i1, c1153204_g1_i2, c1155958_g1_i1, c1121912_g4_i2
GO:0044765	single-organism transport	P	0.00503261	0.000190224	69	2384	206	12118	OVER	c1155143_g2_i1, c1154518_g1_i1, c1119412_g1_i1, c1157997_g1_i1, c1156470_g2_i1, c1147965_g1_i1, c1143280_g1_i1, c1133460_g1_i5, c1142239_g5_i1, c1155061_g1_i1, c1146223_g4_i1, c1154374_g1_i2, c1094527_g1_i1, c1128630_g1_i1, c1146332_g1_i3, c1151292_g1_i1, c1149057_g2_i3, c1113166_g3_i1, c1154257_g1_i1, c1154763_g1_i1, c1134675_g2_i1, c1096375_g1_i2, c1115611_g1_i1, c1124682_g1_i1, c1127304_g6_i1,…	c1242708_g1_i1, c1146689_g1_i1, c1158313_g1_i1, c461404_g1_i1, c1105141_g2_i1, c1157099_g1_i1, c891074_g1_i2, c1156760_g2_i1, c94840_g1_i1, c1133096_g1_i5, c1145632_g1_i1, c1154557_g2_i1, c1108135_g2_i1, c1124483_g2_i1, c1137290_g1_i1, c1150867_g1_i1, c403499_g1_i1, c1096142_g1_i2, c1124677_g1_i2, c876697_g1_i1, c1136301_g1_i1, c1158469_g2_i1, c1117370_g3_i5, c1129874_g1_i1, c25542_g1_i1, c117299…
GO:0004887	thyroid hormone receptor activity	F	0.00553346	0.000211116	3	4	272	14498	OVER	c1155484_g3_i1, c1153910_g1_i2, c1101580_g2_i2	c1156661_g1_i1, c1158668_g1_i1, c916012_g2_i1, c1155958_g1_i1
GO:0048813	dendrite morphogenesis	P	0.00627187	0.000247437	21	457	254	14045	OVER	c1133460_g1_i5, c1155061_g1_i1, c1154493_g1_i1, c1094527_g1_i1, c1154257_g1_i1, c1096375_g1_i2, c1124682_g1_i1, c1120752_g1_i1, c1155484_g3_i1, c1148938_g2_i2, c1153910_g1_i2, c1120369_g2_i2, c1143317_g2_i1, c1138916_g1_i2, c1154981_g1_i1, c1151064_g1_i3, c1142503_g2_i6, c1152715_g2_i1, c1151814_g1_i1, c1154756_g1_i1, c1139401_g1_i2	c1498848_g1_i1, c1145632_g1_i1, c1066459_g2_i1, c876697_g1_i1, c1158469_g2_i1, c1106394_g1_i1, c850773_g1_i1, c1362927_g1_i1, c18299_g1_i1, c1157143_g1_i2, c1156172_g2_i1, c1153008_g2_i3, c1158752_g1_i1, c141540_g1_i1, c93994_g1_i1, c282009_g1_i1, c1133043_g1_i1, c1123215_g1_i2, c1360505_g1_i1, c55239_g1_i1, c633467_g1_i1, c445118_g1_i1, c1150762_g1_i1, c1359562_g1_i1, c939949_g1_i1, c609607_g2_i…
GO:0050795	regulation of behavior	P	0.00704047	0.000280255	11	155	264	14347	OVER	c1147965_g1_i1, c1133460_g1_i5, c1154493_g1_i1, c1094527_g1_i1, c1149057_g2_i3, c1154981_g1_i1, c1141875_g2_i1, c1154756_g1_i1, c1139401_g1_i2, c1148055_g1_i2, c1147295_g2_i1	c1146689_g1_i1, c1124483_g2_i1, c1142934_g1_i1, c1153950_g1_i2, c1054222_g1_i2, c1084692_g2_i2, c257343_g1_i1, c1122508_g1_i1, c1114911_g1_i1, c939949_g1_i1, c609607_g2_i1, c1151246_g2_i1, c1122792_g1_i1, c1157670_g1_i1, c1145639_g1_i3, c1088411_g1_i1, c1155441_g1_i1, c1083355_g1_i1, c1249019_g1_i1, c1458790_g1_i1, c631133_g1_i2, c796381_g1_i1, c1152225_g1_i2, c1100996_g2_i3, c1136652_g1_i1, c113…
GO:0031012	extracellular matrix	C	0.00724407	0.000290071	10	130	265	14372	OVER	c1156977_g1_i1, c1157931_g1_i2, c1151925_g1_i2, c1145042_g1_i2, c1154749_g1_i2, c1152697_g1_i1, c1121257_g1_i1, c1154756_g1_i1, c1154665_g1_i1, c1150640_g1_i1	c94840_g1_i1, c1129874_g1_i1, c1135129_g1_i5, c1114375_g2_i4, c1148237_g3_i3, c569836_g1_i1, c1133733_g2_i1, c1130583_g1_i2, c1135724_g2_i7, c1015026_g1_i1, c1151246_g2_i1, c1118732_g3_i1, c579365_g1_i2, c1122911_g2_i1, c1135406_g7_i1, c1142599_g2_i1, c1028722_g2_i1, c1157852_g1_i1, c1130784_g1_i1, c1133893_g1_i1, c1130554_g1_i1, c1157553_g1_i3, c1156268_g1_i1, c1158205_g1_i1, c1111158_g2_i2, c11…
GO:0046982	protein heterodimerization activity	F	0.00758208	0.000307188	10	131	265	14371	OVER	c1094527_g1_i1, c1155484_g3_i1, c1120369_g2_i2, c1154981_g1_i1, c1145656_g1_i1, c1116624_g1_i2, c1151064_g1_i3, c1158370_g1_i1, c1152715_g2_i1, c1149403_g1_i2	c88038_g1_i1, c885623_g1_i1, c1098605_g6_i1, c1133015_g1_i4, c1360505_g1_i1, c1090423_g1_i4, c91359_g2_i1, c1135610_g7_i1, c1143399_g4_i2, c1471999_g1_i1, c1151685_g2_i2, c1151124_g1_i2, c1470020_g1_i1, c1126456_g1_i1, c1120369_g1_i1, c1483965_g1_i1, c1114455_g1_i1, c1146593_g1_i2, c1156424_g2_i1, c791244_g1_i1, c1139663_g2_i2, c502627_g1_i1, c724235_g1_i1, c1131771_g1_i1, c1139279_g5_i5, c114210…
GO:0007419	ventral cord development	P	0.00768885	0.00031333	8	84	267	14418	OVER	c1143280_g1_i1, c1153824_g1_i1, c1113166_g3_i1, c1156977_g1_i1, c1155484_g3_i1, c1127280_g1_i1, c1153910_g1_i2, c1120369_g2_i2	c1135129_g1_i5, c1156172_g2_i1, c1133733_g2_i1, c1123835_g3_i1, c609607_g2_i1, c1151685_g2_i2, c1142480_g1_i1, c1121039_g1_i3, c1118050_g2_i1, c1093391_g2_i1, c1028722_g2_i1, c1154759_g1_i2, c923054_g1_i1, c1460218_g1_i1, c1134282_g2_i1, c1155876_g2_i1, c1103507_g1_i1, c1155851_g1_i1, c1095644_g1_i4, c1156690_g1_i2, c1157342_g1_i2, c1028722_g1_i1, c1120253_g1_i3, c1135335_g2_i2, c1349232_g1_i1, c…
GO:0003774	motor activity	F	0.00771925	0.000315481	9	107	266	14395	OVER	c1154518_g1_i1, c1151588_g2_i1, c1146223_g4_i1, c1146281_g1_i2, c1153910_g1_i2, c1157738_g1_i2, c1148540_g2_i1, c1151588_g1_i1, c1139402_g1_i1	c94840_g1_i1, c1145632_g1_i1, c992010_g1_i2, c1114375_g2_i4, c1158752_g1_i1, c305915_g1_i1, c1158192_g1_i3, c1156271_g1_i2, c877999_g1_i1, c1144874_g1_i4, c1156699_g1_i1, c1265963_g1_i1, c1156252_g1_i1, c1152128_g1_i1, c1152060_g1_i4, c230439_g1_i1, c1158135_g2_i1, c467507_g1_i1, c147204_g1_i1, c1039592_g1_i1, c1083644_g1_i2, c1157714_g4_i1, c1016607_g1_i1, c1117123_g2_i3, c1357506_g1_i1, c115004…
GO:0018149	peptide cross-linking	P	0.00796708	0.000333138	3	5	272	14497	OVER	c1154493_g1_i1, c1158336_g1_i2, c1154493_g2_i2	c1154493_g3_i1, c1155693_g1_i1, c1158781_g2_i1, c1143976_g1_i1, c1145703_g1_i2
GO:0008241	peptidyl-dipeptidase activity	F	0.00796708	0.000333138	3	5	272	14497	OVER	c1141875_g2_i1, c1148055_g1_i2, c1147295_g2_i1	c1155441_g1_i1, c1126183_g2_i2, c1064615_g1_i2, c1149695_g3_i1, c1149695_g2_i1
GO:0008232	activator ecdysone receptor complex	C	0.00796708	0.000333138	3	5	272	14497	OVER	c1155484_g3_i1, c1120369_g2_i2, c1152715_g2_i1	c1120369_g1_i1, c1131320_g1_i1, c1125498_g3_i5, c1143849_g3_i2, c916012_g2_i1
GO:0004884	ecdysteroid hormone receptor activity	F	0.00796708	0.000333138	3	5	272	14497	OVER	c1155484_g3_i1, c1120369_g2_i2, c1152715_g2_i1	c1120369_g1_i1, c1131320_g1_i1, c1125498_g3_i5, c1143849_g3_i2, c916012_g2_i1
GO:0009609	response to symbiotic bacterium	P	0.00796708	0.000333138	3	5	272	14497	OVER	c1141875_g2_i1, c1148055_g1_i2, c1147295_g2_i1	c1155441_g1_i1, c1126183_g2_i2, c1064615_g1_i2, c1149695_g3_i1, c1149695_g2_i1
GO:0060173	limb development	P	0.00806045	0.000340851	12	186	263	14316	OVER	c1138711_g1_i1, c1156500_g1_i1, c1158625_g1_i1, c1150175_g1_i1, c1156977_g1_i1, c1146165_g1_i1, c1153910_g1_i2, c1138916_g1_i2, c1121664_g2_i3, c1139401_g1_i2, c1150640_g1_i1, c1100682_g2_i2	c1122124_g1_i1, c1153008_g2_i3, c1133733_g2_i1, c1151747_g1_i2, c55239_g1_i1, c1130460_g1_i1, c1153335_g1_i4, c1154716_g1_i1, c1471999_g1_i1, c1108627_g6_i1, c283005_g1_i1, c1124632_g1_i2, c1153073_g1_i3, c594233_g1_i1, c1152225_g1_i2, c13818_g1_i2, c1106704_g2_i1, c1492917_g1_i1, c1088473_g1_i1, c1143519_g4_i7, c1121039_g1_i3, c1118050_g2_i1, c253430_g1_i1, c1093391_g2_i1, c955551_g1_i1, c136373…
GO:0007480	imaginal disc-derived leg morphogenesis	P	0.00806045	0.000340851	12	186	263	14316	OVER	c1138711_g1_i1, c1156500_g1_i1, c1158625_g1_i1, c1150175_g1_i1, c1156977_g1_i1, c1146165_g1_i1, c1153910_g1_i2, c1138916_g1_i2, c1121664_g2_i3, c1139401_g1_i2, c1150640_g1_i1, c1100682_g2_i2	c1122124_g1_i1, c1153008_g2_i3, c1133733_g2_i1, c1151747_g1_i2, c55239_g1_i1, c1130460_g1_i1, c1153335_g1_i4, c1154716_g1_i1, c1471999_g1_i1, c1108627_g6_i1, c283005_g1_i1, c1124632_g1_i2, c1153073_g1_i3, c594233_g1_i1, c1152225_g1_i2, c13818_g1_i2, c1106704_g2_i1, c1492917_g1_i1, c1088473_g1_i1, c1143519_g4_i7, c1121039_g1_i3, c1118050_g2_i1, c253430_g1_i1, c1093391_g2_i1, c955551_g1_i1, c136373…
GO:0007605	sensory perception of sound	P	0.00891405	0.000380105	11	161	264	14341	OVER	c1151588_g2_i1, c1146223_g4_i1, c1120752_g1_i1, c1148123_g1_i3, c1146281_g1_i2, c1153910_g1_i2, c1151064_g1_i3, c1121257_g1_i1, c1151588_g1_i1, c1139402_g1_i1, c1154665_g1_i1	c891074_g1_i2, c94840_g1_i1, c1109376_g3_i3, c1145632_g1_i1, c1129874_g1_i1, c1362015_g1_i1, c1114375_g2_i4, c1130583_g1_i2, c1158192_g1_i3, c1156271_g1_i2, c556472_g1_i4, c1124770_g8_i1, c1135969_g2_i1, c1152899_g2_i3, c1145701_g1_i2, c1135406_g7_i1, c1156252_g1_i1, c1152128_g1_i1, c1152060_g1_i4, c1124017_g1_i1, c1146593_g1_i2, c1039592_g1_i1, c1083644_g1_i2, c654324_g1_i1, c1110610_g2_i1, c107…
GO:0008039	synaptic target recognition	P	0.00910613	0.000390447	6	46	269	14456	OVER	c1153850_g1_i1, c1148123_g1_i3, c1158128_g2_i1, c1121257_g1_i1, c1154756_g1_i1, c1151853_g1_i1	c257343_g1_i1, c1157880_g1_i1, c1151246_g2_i1, c1151793_g1_i1, c1472678_g1_i1, c1106164_g1_i3, c1091234_g1_i1, c1124676_g1_i1, c1127883_g1_i1, c1138543_g2_i1, c1150497_g1_i1, c1155789_g1_i1, c1152873_g1_i1, c1458575_g1_i1, c522514_g1_i1, c1042577_g1_i1, c584194_g1_i1, c1158006_g3_i1, c1149136_g1_i2, c1124961_g2_i1, c792937_g1_i1, c634501_g1_i2, c1352123_g1_i1, c1498633_g1_i1, c1135579_g2_i1, c114…
GO:0008362	chitin-based embryonic cuticle biosynthetic process	P	0.0108409	0.000480194	6	48	269	14454	OVER	c1156470_g2_i1, c1153850_g1_i1, c1141470_g1_i1, c1149632_g1_i1, c1156017_g1_i1, c1124727_g1_i1	c1128869_g1_i1, c876697_g1_i1, c1140151_g3_i3, c939949_g1_i1, c1153307_g1_i2, c1249019_g1_i1, c1138067_g4_i4, c716838_g1_i1, c1137357_g1_i2, c1352480_g1_i1, c1157605_g1_i1, c517942_g1_i3, c1129035_g3_i1, c1143079_g1_i4, c1117678_g1_i2, c1190521_g1_i1, c1157299_g1_i1, c1126790_g1_i1, c1148500_g2_i1, c1372560_g1_i1, c618581_g1_i1, c1151849_g1_i2, c1118617_g1_i2, c1119033_g2_i3, c1126095_g1_i1, c109…
GO:0005500	juvenile hormone binding	F	0.0110089	0.000492838	3	6	272	14496	OVER	c1155484_g3_i1, c1120369_g2_i2, c1152715_g2_i1	c1120369_g1_i1, c1156425_g1_i3, c1131320_g1_i1, c1125498_g3_i5, c1143849_g3_i2, c916012_g2_i1
GO:0007510	cardioblast cell fate determination	P	0.0110089	0.000492838	3	6	272	14496	OVER	c1113166_g3_i1, c1155484_g3_i1, c1120369_g2_i2	c1141763_g1_i3, c286034_g1_i1, c1131320_g1_i1, c1125498_g3_i5, c1143849_g3_i2, c1153204_g1_i2
GO:0045944	positive regulation of transcription from RNA polymerase II promoter	P	0.0111367	0.000499875	17	348	258	14154	OVER	c1138711_g1_i1, c1153824_g1_i1, c1113166_g3_i1, c1115611_g1_i1, c1156977_g1_i1, c1120752_g1_i1, c1155484_g3_i1, c1153910_g1_i2, c1150714_g2_i1, c1138916_g1_i2, c1116624_g1_i2, c1151064_g1_i3, c1121257_g1_i1, c1152715_g2_i1, c1154665_g1_i1, c1139401_g1_i2, c1100682_g2_i2	c94840_g1_i1, c1066459_g2_i1, c1129874_g1_i1, c1362927_g1_i1, c1157143_g1_i2, c1114375_g2_i4, c1156172_g2_i1, c1158752_g1_i1, c1133733_g2_i1, c1130583_g1_i2, c1123215_g1_i2, c1126545_g1_i1, c1130460_g1_i1, c1110016_g1_i1, c926540_g2_i1, c1135936_g1_i1, c1153335_g1_i4, c1154716_g1_i1, c1129108_g1_i3, c1471999_g1_i1, c1151685_g2_i2, c1114200_g1_i1, c1118732_g3_i1, c1108627_g6_i1, c1118576_g2_i2, c1…
GO:0008586	imaginal disc-derived wing vein morphogenesis	P	0.0111736	0.000502851	10	140	265	14362	OVER	c1151588_g2_i1, c1146223_g4_i1, c1150175_g1_i1, c1146281_g1_i2, c1148938_g2_i2, c1153910_g1_i2, c1148540_g2_i1, c1138916_g1_i2, c1151588_g1_i1, c1139402_g1_i1	c1153008_g2_i3, c1133733_g2_i1, c55239_g1_i1, c1158192_g1_i3, c1156271_g1_i2, c1100059_g1_i4, c1154716_g1_i1, c1156780_g1_i1, c1108627_g6_i1, c283005_g1_i1, c1148485_g2_i1, c13818_g1_i2, c1106704_g2_i1, c1135406_g7_i1, c617998_g1_i2, c1152128_g1_i1, c1143519_g4_i7, c955551_g1_i1, c1083644_g1_i2, c1482084_g1_i1, c1151089_g1_i1, c724235_g1_i1, c1140993_g3_i2, c1115412_g2_i1, c1146082_g2_i2, c923054…
GO:0044057	regulation of system process	P	0.0112768	0.000508827	13	224	262	14278	OVER	c1147965_g1_i1, c1133460_g1_i5, c1155061_g1_i1, c1154374_g1_i2, c1146332_g1_i3, c1149057_g2_i3, c1115611_g1_i1, c1152226_g2_i2, c1143317_g2_i1, c1122197_g1_i1, c1158370_g1_i1, c1131394_g3_i1, c1148898_g2_i2	c1146689_g1_i1, c876697_g1_i1, c1158469_g2_i1, c1151747_g1_i2, c973229_g1_i1, c1146749_g1_i1, c1126330_g14_i1, c735935_g1_i1, c1112062_g1_i1, c257343_g1_i1, c1122508_g1_i1, c1150130_g1_i3, c1157880_g1_i1, c939949_g1_i1, c609607_g2_i1, c1153307_g1_i2, c1129108_g1_i3, c1249019_g1_i1, c1145754_g1_i1, c1138067_g4_i4, c95292_g1_i1, c1158787_g1_i1, c1458790_g1_i1, c631133_g1_i2, c1152225_g1_i2, c114342…
GO:0050839	cell adhesion molecule binding	F	0.0125719	0.000576173	5	32	270	14470	OVER	c1154493_g1_i1, c1154493_g2_i2, c1140571_g1_i1, c1147107_g1_i2, c1139401_g1_i2	c1157670_g1_i1, c1153212_g1_i1, c1125625_g2_i4, c1073027_g1_i1, c1142970_g1_i1, c1128474_g1_i1, c1154934_g1_i4, c1155841_g2_i3, c1150101_g1_i1, c1126221_g4_i6, c430225_g1_i1, c1134833_g1_i2, c1154493_g3_i1, c1387344_g1_i1, c13316_g1_i1, c1134798_g1_i2, c1131098_g2_i2, c1144947_g1_i1, c1157576_g1_i4, c1158781_g2_i1, c1158941_g5_i1, c1156325_g1_i1, c1247753_g1_i1, c1125249_g3_i1, c1134075_g2_i1, c1…
GO:0023057	negative regulation of signaling	P	0.0134888	0.000628121	21	492	254	14010	OVER	c1156470_g2_i1, c1147965_g1_i1, c1143280_g1_i1, c1158625_g1_i1, c1135063_g2_i3, c1133460_g1_i5, c1154493_g1_i1, c1153824_g1_i1, c1149057_g2_i3, c1115611_g1_i1, c1146165_g1_i1, c1127280_g1_i1, c1148938_g2_i2, c1158504_g2_i1, c1135822_g2_i2, c1121257_g1_i1, c1128100_g1_i3, c1151814_g1_i1, c1124516_g1_i1, c1157864_g1_i1, c1154665_g1_i1	c1146689_g1_i1, c891074_g1_i2, c1156760_g2_i1, c94840_g1_i1, c876697_g1_i1, c1129874_g1_i1, c850773_g1_i1, c1135129_g1_i5, c1362015_g1_i1, c1114375_g2_i4, c1156172_g2_i1, c1142502_g2_i2, c1133733_g2_i1, c1130583_g1_i2, c623369_g1_i1, c1111424_g1_i1, c55239_g1_i1, c1151890_g1_i2, c1149282_g1_i1, c257343_g1_i1, c1122508_g1_i1, c1100059_g1_i4, c1140151_g3_i3, c619491_g1_i1, c1152288_g1_i3, c1145991_…
GO:0040012	regulation of locomotion	P	0.0134888	0.000629349	8	94	267	14408	OVER	c1154493_g1_i1, c1096375_g1_i2, c1156977_g1_i1, c1145042_g1_i2, c1154981_g1_i1, c1154756_g1_i1, c1139401_g1_i2, c1150640_g1_i1	c1153950_g1_i2, c1133733_g2_i1, c1151246_g2_i1, c1157670_g1_i1, c1123164_g1_i2, c509554_g1_i2, c1144661_g2_i2, c890935_g1_i1, c1137787_g1_i1, c164196_g1_i1, c1157167_g1_i1, c1158031_g1_i2, c1108705_g1_i3, c1128474_g1_i1, c965543_g1_i1, c1115544_g2_i1, c1130133_g1_i2, c1158022_g1_i1, c1157851_g1_i1, c1149122_g5_i1, c1133076_g1_i1, c1126221_g4_i6, c776400_g1_i1, c1158690_g1_i1, c1166303_g1_i1, c111…
GO:0045317	equator specification	P	0.0139818	0.000658958	4	18	271	14484	OVER	c1154493_g1_i1, c1154493_g2_i2, c1157494_g1_i2, c1116624_g1_i2	c1277474_g1_i1, c791244_g1_i1, c1490539_g1_i1, c1473127_g1_i1, c1154493_g3_i1, c426633_g1_i1, c1106880_g1_i1, c1158781_g2_i1, c307935_g2_i1, c966780_g1_i1, c1143976_g1_i1, c1145703_g1_i2, c1134268_g1_i3, c156442_g1_i1, c1156964_g1_i2, c1153065_g1_i1, c1123119_g1_i2, c913412_g1_i2
GO:0045571	negative regulation of imaginal disc growth	P	0.0145511	0.000694384	3	7	272	14495	OVER	c1154493_g1_i1, c1154493_g2_i2, c1135822_g2_i2	c1154493_g3_i1, c1158781_g2_i1, c1152642_g1_i1, c1117075_g2_i2, c1143976_g1_i1, c1145196_g1_i3, c1145703_g1_i2
GO:0051899	membrane depolarization	P	0.0145511	0.000694384	3	7	272	14495	OVER	c1146332_g1_i3, c1151292_g1_i1, c1078487_g1_i1	c1145148_g1_i2, c1103123_g1_i1, c1109722_g4_i1, c1110203_g1_i1, c1151758_g1_i1, c759152_g1_i2, c1152147_g1_i1
GO:0051301	cell division	P	0.0151793	0.000726156	27	718	248	13784	OVER	c1155361_g1_i1, c1143280_g1_i1, c1155061_g1_i1, c1146223_g4_i1, c1149057_g2_i3, c1096375_g1_i2, c1157428_g1_i1, c1156977_g1_i1, c1154525_g1_i1, c1127280_g1_i1, c1146281_g1_i2, c1151479_g2_i3, c1153910_g1_i2, c1157494_g1_i2, c1148559_g1_i5, c1140571_g1_i1, c1119822_g1_i1, c1148540_g2_i1, c1156041_g1_i1, c1147649_g2_i1, c1145656_g1_i1, c1121257_g1_i1, c1100268_g1_i1, c1134093_g1_i2, c1139402_g1_i1,…	c1146689_g1_i1, c461404_g1_i1, c1105506_g3_i3, c94840_g1_i1, c1145632_g1_i1, c1108135_g2_i1, c1158469_g2_i1, c1129874_g1_i1, c98049_g1_i2, c992010_g1_i2, c1135129_g1_i5, c1251829_g1_i1, c1089044_g3_i3, c1114375_g2_i4, c1153414_g1_i4, c1122871_g1_i1, c1153064_g1_i1, c282275_g1_i1, c1157326_g1_i2, c160809_g1_i1, c1150074_g3_i1, c1158752_g1_i1, c1133733_g2_i1, c1130583_g1_i2, c1148108_g1_i2, c973229…
GO:0010648	negative regulation of cell communication	P	0.0157805	0.000765773	21	500	254	14002	OVER	c1156470_g2_i1, c1147965_g1_i1, c1143280_g1_i1, c1158625_g1_i1, c1135063_g2_i3, c1133460_g1_i5, c1154493_g1_i1, c1153824_g1_i1, c1149057_g2_i3, c1115611_g1_i1, c1146165_g1_i1, c1127280_g1_i1, c1148938_g2_i2, c1158504_g2_i1, c1135822_g2_i2, c1121257_g1_i1, c1128100_g1_i3, c1151814_g1_i1, c1124516_g1_i1, c1157864_g1_i1, c1154665_g1_i1	c1146689_g1_i1, c891074_g1_i2, c1156760_g2_i1, c94840_g1_i1, c876697_g1_i1, c1129874_g1_i1, c850773_g1_i1, c1135129_g1_i5, c1362015_g1_i1, c1114375_g2_i4, c1156172_g2_i1, c1142502_g2_i2, c1133733_g2_i1, c1130583_g1_i2, c93994_g1_i1, c623369_g1_i1, c1111424_g1_i1, c55239_g1_i1, c1151890_g1_i2, c1149282_g1_i1, c257343_g1_i1, c1122508_g1_i1, c1100059_g1_i4, c1140151_g3_i3, c619491_g1_i1, c1152288_g1…
GO:0035072	ecdysone-mediated induction of salivary gland cell autophagic cell death	P	0.0157805	0.000769826	7	74	268	14428	OVER	c1146223_g4_i1, c1154257_g1_i1, c1124682_g1_i1, c1120369_g2_i2, c1121257_g1_i1, c1139402_g1_i1, c1154665_g1_i1	c94840_g1_i1, c1129874_g1_i1, c1362927_g1_i1, c1114375_g2_i4, c1130583_g1_i2, c1114200_g1_i1, c1120369_g1_i1, c1135406_g7_i1, c1083644_g1_i2, c774779_g1_i1, c1130784_g1_i1, c1134282_g2_i1, c1130554_g1_i1, c1111158_g2_i2, c1123835_g2_i1, c1058000_g1_i1, c529913_g2_i1, c1155359_g1_i1, c1138771_g2_i4, c896046_g2_i4, c1153569_g1_i1, c945615_g1_i1, c1144890_g1_i2, c1147481_g1_i2, c1150487_g1_i4, c5676…
GO:0001838	embryonic epithelial tube formation	P	0.0158157	0.000775279	6	53	269	14449	OVER	c1153824_g1_i1, c1141470_g1_i1, c1149632_g1_i1, c1156017_g1_i1, c1124727_g1_i1, c1124516_g1_i1	c1128869_g1_i1, c1114375_g2_i4, c1156172_g2_i1, c1123835_g3_i1, c1142480_g1_i1, c1135969_g2_i1, c1495160_g1_i1, c1133893_g1_i1, c1134282_g2_i1, c1121600_g1_i2, c1130554_g1_i1, c1150101_g1_i1, c1105973_g2_i2, c529913_g2_i1, c1152742_g1_i1, c1111388_g1_i1, c618581_g1_i1, c284640_g1_i1, c1147481_g1_i2, c1126095_g1_i1, c1125555_g1_i1, c1092918_g1_i2, c1458575_g1_i1, c1119139_g1_i3, c522514_g1_i1, c11…
GO:0007548	sex differentiation	P	0.0163876	0.000807183	13	236	262	14266	OVER	c1155361_g1_i1, c1158625_g1_i1, c1146223_g4_i1, c1153824_g1_i1, c1113166_g3_i1, c1156977_g1_i1, c1140571_g1_i1, c1121664_g2_i3, c1148287_g2_i1, c1124516_g1_i1, c1139402_g1_i1, c1139401_g1_i2, c1150640_g1_i1	c1128675_g2_i3, c1066459_g2_i1, c1096142_g1_i2, c1362927_g1_i1, c1156172_g2_i1, c1133733_g2_i1, c93994_g1_i1, c1123215_g1_i2, c1151890_g1_i2, c1158192_g1_i3, c833710_g1_i2, c939949_g1_i1, c609607_g2_i1, c1151246_g2_i1, c1153307_g1_i2, c1466160_g1_i1, c1081098_g3_i3, c1249019_g1_i1, c222725_g2_i1, c1142480_g1_i1, c1135969_g2_i1, c509554_g1_i2, c1135127_g2_i8, c1101871_g1_i4, c1142846_g1_i1, c11100…
GO:0007527	adult somatic muscle development	P	0.0183935	0.000929633	4	20	271	14482	OVER	c1138711_g1_i1, c1143317_g2_i1, c1150503_g2_i2, c1146535_g1_i5	c1157605_g1_i1, c777308_g1_i1, c1495160_g1_i1, c529913_g2_i1, c1240847_g1_i1, c1134813_g2_i2, c1157032_g2_i1, c1018202_g1_i1, c1105973_g1_i2, c1359328_g1_i1, c1154976_g1_i1, c1126610_g1_i3, c1155301_g2_i3, c1152186_g1_i1, c1147590_g2_i4, c1158061_g1_i3, c280680_g1_i1, c1111846_g1_i1, c1472679_g1_i1, c1165540_g1_i1
GO:0007460	R8 cell fate commitment	P	0.0183935	0.000929633	4	20	271	14482	OVER	c1148938_g2_i2, c1153910_g1_i2, c1151064_g1_i3, c1156446_g1_i1	c850773_g1_i1, c1133733_g2_i1, c1146593_g1_i2, c1156690_g1_i2, c1157342_g1_i2, c1147490_g1_i1, c1149136_g1_i2, c1156661_g1_i1, c1101463_g6_i3, c1158668_g1_i1, c1129140_g2_i3, c1146868_g1_i2, c1158494_g1_i1, c1139005_g3_i2, c902777_g1_i1, c1082509_g1_i1, c1124231_g1_i2, c1158196_g4_i1, c858709_g1_i1, c1130521_g1_i1
GO:0031036	myosin II filament assembly	P	0.0183935	0.000941676	3	8	272	14494	OVER	c1146223_g4_i1, c1146281_g1_i2, c1139402_g1_i1	c1158192_g1_i3, c1083644_g1_i2, c781531_g1_i1, c1156189_g1_i5, c1134632_g1_i1, c1155804_g1_i1, c1154976_g1_i1, c763083_g1_i1
GO:0070986	left/right axis specification	P	0.0183935	0.000941676	3	8	272	14494	OVER	c1146223_g4_i1, c1146281_g1_i2, c1139402_g1_i1	c1158192_g1_i3, c1083644_g1_i2, c781531_g1_i1, c1156189_g1_i5, c1134632_g1_i1, c1155804_g1_i1, c1154976_g1_i1, c763083_g1_i1
GO:0005915	zonula adherens	C	0.0183935	0.000941676	3	8	272	14494	OVER	c1135822_g2_i2, c1150503_g2_i2, c1146535_g1_i5	c777308_g1_i1, c1142970_g1_i1, c1156251_g1_i1, c411630_g1_i1, c1153217_g1_i1, c1147590_g2_i4, c1117688_g2_i4, c1145196_g1_i3
GO:0045938	positive regulation of circadian sleep/wake cycle, sleep	P	0.0183935	0.000941676	3	8	272	14494	OVER	c1141875_g2_i1, c1148055_g1_i2, c1147295_g2_i1	c1155441_g1_i1, c1126183_g2_i2, c1149695_g3_i1, c1150745_g2_i3, c1149695_g2_i1, c1133917_g3_i1, c158276_g1_i1, c1154303_g2_i2
GO:0042441	eye pigment metabolic process	P	0.0193664	0.00100977	6	56	269	14446	OVER	c1094527_g1_i1, c1136192_g1_i1, c1154257_g1_i1, c1124682_g1_i1, c1154981_g1_i1, c1148550_g2_i1	c403499_g1_i1, c1129442_g2_i1, c1158752_g1_i1, c176865_g1_i1, c1083355_g1_i1, c1145491_g2_i2, c230439_g1_i1, c811502_g2_i2, c1464088_g1_i1, c1148149_g2_i1, c1146737_g2_i1, c1154160_g3_i1, c1140643_g1_i4, c1123476_g2_i2, c1155359_g1_i1, c1114988_g1_i1, c1121686_g2_i4, c830659_g1_i1, c1142450_g1_i1, c1144890_g1_i2, c1366222_g1_i1, c1151492_g1_i1, c1146737_g1_i2, c1154160_g2_i2, c1118985_g2_i2, c117…
GO:0007398	ectoderm development	P	0.0193664	0.00100977	6	56	269	14446	OVER	c1153824_g1_i1, c1113166_g3_i1, c1156977_g1_i1, c1153910_g1_i2, c1155743_g1_i1, c1124516_g1_i1	c1156172_g2_i1, c1133733_g2_i1, c1142480_g1_i1, c1460218_g1_i1, c1134282_g2_i1, c1121600_g1_i2, c529913_g2_i1, c1155851_g1_i1, c1111388_g1_i1, c1156690_g1_i2, c286034_g1_i1, c1161939_g1_i1, c1157342_g1_i2, c143615_g1_i1, c1147490_g1_i1, c1147481_g1_i2, c1156179_g1_i1, c1129073_g1_i1, c1133161_g2_i1, c1119139_g1_i3, c1157193_g1_i1, c1157280_g1_i1, c1085870_g1_i1, c1154976_g1_i1, c1144230_g5_i1, c1…
GO:0021556	central nervous system formation	P	0.0193664	0.00102254	2	1	273	14501	OVER	c1152226_g2_i2, c1142668_g1_i3	c1137632_g1_i1
GO:0004563	beta-N-acetylhexosaminidase activity	F	0.0193664	0.00102254	2	1	273	14501	OVER	c1152472_g1_i2, c1145103_g1_i1	c1153872_g1_i2
GO:0004510	tryptophan 5-monooxygenase activity	F	0.0193664	0.00102254	2	1	273	14501	OVER	c1094527_g1_i1, c1154981_g1_i1	c1114988_g1_i1
GO:0004505	phenylalanine 4-monooxygenase activity	F	0.0193664	0.00102254	2	1	273	14501	OVER	c1094527_g1_i1, c1154981_g1_i1	c1114988_g1_i1
GO:0002065	columnar/cuboidal epithelial cell differentiation	P	0.0193664	0.00102254	2	1	273	14501	OVER	c1113166_g3_i1, c1130959_g1_i2	c1148950_g1_i2
GO:0004099	chitin deacetylase activity	F	0.0193664	0.00102254	2	1	273	14501	OVER	c1147456_g1_i7, c1152077_g1_i2	c1152077_g2_i1
GO:0016203	muscle attachment	P	0.0208984	0.0011133	9	129	266	14373	OVER	c1155061_g1_i1, c1146223_g4_i1, c1153824_g1_i1, c1146281_g1_i2, c1158504_g2_i1, c1143317_g2_i1, c1148559_g1_i5, c1124516_g1_i1, c1139402_g1_i1	c1089799_g3_i1, c1158469_g2_i1, c1106394_g1_i1, c1251829_g1_i1, c1089044_g3_i3, c1101299_g2_i1, c1120079_g2_i2, c1249030_g1_i1, c1158461_g2_i3, c1158192_g1_i3, c1135936_g1_i1, c1141070_g2_i1, c1142480_g1_i1, c1119213_g1_i1, c1124390_g5_i1, c1356267_g1_i1, c1136235_g3_i1, c1083644_g1_i2, c1190689_g1_i1, c1140538_g1_i1, c654324_g1_i1, c1154100_g2_i1, c1135621_g5_i1, c1124096_g2_i1, c923054_g1_i1, c…
GO:0007632	visual behavior	P	0.0217155	0.00116195	5	38	270	14464	OVER	c1147456_g1_i7, c1151292_g1_i1, c1139401_g1_i2, c1078487_g1_i1, c1152077_g1_i2	c1458867_g1_i1, c1119983_g3_i1, c1129013_g1_i1, c997733_g1_i2, c1140925_g1_i4, c1118468_g3_i1, c1244349_g1_i1, c606158_g1_i1, c631009_g1_i1, c243743_g1_i1, c1269127_g1_i1, c1133488_g1_i1, c151003_g1_i1, c1147417_g1_i1, c1387344_g1_i1, c1137836_g1_i1, c1248277_g1_i1, c854566_g1_i2, c1046929_g4_i1, c584194_g1_i1, c899445_g1_i1, c1134798_g1_i2, c1144947_g1_i1, c1131709_g19_i1, c1247586_g1_i1, c11102…
GO:0008587	imaginal disc-derived wing margin morphogenesis	P	0.0218441	0.00117142	9	130	266	14372	OVER	c1150175_g1_i1, c1153850_g1_i1, c1156977_g1_i1, c1148938_g2_i2, c1153910_g1_i2, c1138916_g1_i2, c1121664_g2_i3, c1156446_g1_i1, c1150640_g1_i1	c1122124_g1_i1, c1158469_g2_i1, c1101299_g2_i1, c1153008_g2_i3, c1133733_g2_i1, c973229_g1_i1, c55239_g1_i1, c735935_g1_i1, c802631_g1_i1, c1154716_g1_i1, c1108627_g6_i1, c283005_g1_i1, c1124632_g1_i2, c1135969_g2_i1, c1119213_g1_i1, c13818_g1_i2, c1106704_g2_i1, c1492917_g1_i1, c1124390_g5_i1, c1143519_g4_i7, c1121039_g1_i3, c955551_g1_i1, c1117678_g1_i2, c1140993_g3_i2, c1115412_g2_i1, c1124096…
GO:0009855	determination of bilateral symmetry	P	0.0221679	0.00119402	6	58	269	14444	OVER	c1156470_g2_i1, c1146223_g4_i1, c1113166_g3_i1, c1146281_g1_i2, c1121664_g2_i3, c1139402_g1_i1	c1133733_g2_i1, c1151890_g1_i2, c1158192_g1_i3, c1156271_g1_i2, c1466160_g1_i1, c1137357_g1_i2, c1352480_g1_i1, c1152128_g1_i1, c1106593_g2_i3, c1083644_g1_i2, c1394985_g1_i1, c923054_g1_i1, c1155841_g2_i3, c781531_g1_i1, c1277885_g1_i1, c1156189_g1_i5, c834564_g1_i1, c1134632_g1_i1, c1156690_g1_i2, c1157342_g1_i2, c1135335_g2_i2, c1349232_g1_i1, c1118617_g1_i2, c1157340_g2_i1, c586245_g1_i1, c79…
GO:0008345	larval locomotory behavior	P	0.0237134	0.00129127	5	39	270	14463	OVER	c1133460_g1_i5, c1146332_g1_i3, c1148938_g2_i2, c1158128_g2_i1, c1139401_g1_i2	c1123215_g1_i2, c257343_g1_i1, c1151793_g1_i1, c1152225_g1_i2, c1127883_g1_i1, c101191_g1_i1, c1111381_g1_i2, c1038183_g1_i1, c1134008_g1_i5, c1128410_g1_i1, c1147490_g1_i1, c1155789_g1_i1, c1155499_g1_i1, c1147036_g3_i2, c1152873_g1_i1, c1156903_g2_i1, c814155_g1_i2, c1129728_g1_i1, c1134798_g1_i2, c1070178_g1_i1, c1161157_g1_i1, c1352123_g1_i1, c1144947_g1_i1, c1136005_g1_i1, c1126251_g1_i6, c1…
GO:0016319	mushroom body development	P	0.0250759	0.00137903	10	161	265	14341	OVER	c1155061_g1_i1, c1120752_g1_i1, c1155484_g3_i1, c1153910_g1_i2, c1120369_g2_i2, c1143317_g2_i1, c1143743_g1_i4, c1121664_g2_i3, c1121257_g1_i1, c1152715_g2_i1	c461404_g1_i1, c1158469_g2_i1, c1156172_g2_i1, c1154840_g1_i2, c1158752_g1_i1, c1133733_g2_i1, c1360505_g1_i1, c1150621_g1_i1, c609607_g2_i1, c926540_g2_i1, c1472678_g1_i1, c1144874_g1_i4, c1471999_g1_i1, c1153930_g2_i1, c1113368_g3_i1, c1128533_g2_i1, c1461110_g1_i1, c1148075_g1_i1, c1120369_g1_i1, c1119495_g1_i1, c1352480_g1_i1, c1088473_g1_i1, c1263482_g1_i1, c230439_g1_i1, c1118050_g2_i1, c14…
GO:0000977	RNA polymerase II regulatory region sequence-specific DNA binding	F	0.0250759	0.00138027	8	107	267	14395	OVER	c1113166_g3_i1, c1120752_g1_i1, c1155484_g3_i1, c1148938_g2_i2, c1153910_g1_i2, c1120369_g2_i2, c1152715_g2_i1, c1101580_g2_i2	c1066459_g2_i1, c1156172_g2_i1, c1158752_g1_i1, c1133733_g2_i1, c1123215_g1_i2, c1126545_g1_i1, c1151685_g2_i2, c1118576_g2_i2, c116555_g1_i1, c1135127_g2_i8, c1153073_g1_i3, c1101871_g1_i4, c1120369_g1_i1, c1088473_g1_i1, c230439_g1_i1, c1118050_g2_i1, c1385777_g1_i1, c724235_g1_i1, c1146082_g2_i2, c1055066_g2_i3, c1153034_g2_i2, c1134282_g2_i1, c1121600_g1_i2, c1110797_g1_i5, c1127956_g3_i2, c9…
GO:0016323	basolateral plasma membrane	C	0.0254335	0.00140296	6	60	269	14442	OVER	c1151292_g1_i1, c1149780_g1_i1, c1150503_g2_i2, c1146535_g1_i5, c1154665_g1_i1, c1078487_g1_i1	c94840_g1_i1, c1114375_g2_i4, c1153064_g1_i1, c1153212_g1_i1, c1124770_g8_i1, c95292_g1_i1, c1135406_g7_i1, c777308_g1_i1, c1130784_g1_i1, c1145148_g1_i2, c1103123_g1_i1, c1123835_g2_i1, c1117441_g1_i1, c1109722_g4_i1, c1058000_g1_i1, c529913_g2_i1, c1121474_g3_i1, c411630_g1_i1, c896046_g2_i4, c1153569_g1_i1, c320929_g1_i1, c1158652_g1_i2, c1092918_g1_i2, c1144017_g1_i2, c1105973_g1_i2, c1153436…
GO:0061343	cell adhesion involved in heart morphogenesis	P	0.0258008	0.00143091	5	40	270	14462	OVER	c1156977_g1_i1, c1127280_g1_i1, c1145656_g1_i1, c1150503_g2_i2, c1146535_g1_i5	c98049_g1_i2, c1135129_g1_i5, c1133733_g2_i1, c1118732_g3_i1, c1126456_g1_i1, c579365_g1_i2, c1145701_g1_i2, c1157605_g1_i1, c777308_g1_i1, c1121039_g1_i3, c1028722_g2_i1, c1137512_g2_i1, c1103507_g1_i1, c1150497_g1_i1, c1095644_g1_i4, c1156690_g1_i2, c1028722_g1_i1, c1151506_g1_i2, c1363876_g1_i1, c272296_g1_i1, c1154976_g1_i1, c1145365_g1_i2, c1115333_g1_i1, c1156718_g2_i1, c1116968_g1_i3, c100…
GO:0010632	regulation of epithelial cell migration	P	0.0261377	0.00146959	4	23	271	14479	OVER	c1156977_g1_i1, c1145042_g1_i2, c1154981_g1_i1, c1150640_g1_i1	c1133733_g2_i1, c1158031_g1_i2, c1158022_g1_i1, c1157851_g1_i1, c1158690_g1_i1, c1166303_g1_i1, c1114988_g1_i1, c1156690_g1_i2, c1120446_g1_i1, c1156250_g1_i1, c1152327_g1_i1, c252501_g1_i1, c1141375_g1_i1, c1149277_g1_i1, c1114266_g1_i1, c1151874_g1_i1, c1082509_g1_i1, c1157556_g1_i1, c1155958_g1_i1, c1155678_g1_i1, c1147660_g1_i1, c1130521_g1_i1, c1158086_g1_i2
GO:0009954	proximal/distal pattern formation	P	0.0271792	0.00153136	7	84	268	14418	OVER	c1153824_g1_i1, c1156977_g1_i1, c1121664_g2_i3, c1150503_g2_i2, c1146535_g1_i5, c1139401_g1_i2, c1150640_g1_i1	c1156172_g2_i1, c1133733_g2_i1, c1156780_g1_i1, c1124632_g1_i2, c1142480_g1_i1, c1153073_g1_i3, c1157605_g1_i1, c1483965_g1_i1, c1135406_g7_i1, c1088473_g1_i1, c791244_g1_i1, c777308_g1_i1, c1118050_g2_i1, c1140538_g1_i1, c1482084_g1_i1, c187730_g1_i1, c923054_g1_i1, c1154330_g1_i1, c1134282_g2_i1, c1155876_g2_i1, c1141561_g1_i2, c1473127_g1_i1, c1156690_g1_i2, c1161939_g1_i1, c1157342_g1_i2, c11…
GO:0048332	mesoderm morphogenesis	P	0.0285287	0.00162761	8	110	267	14392	OVER	c1158625_g1_i1, c1153824_g1_i1, c1149057_g2_i3, c1113166_g3_i1, c1156977_g1_i1, c1145042_g1_i2, c1124516_g1_i1, c1150640_g1_i1	c1362927_g1_i1, c1156172_g2_i1, c176865_g1_i1, c1133733_g2_i1, c973229_g1_i1, c735935_g1_i1, c609607_g2_i1, c1142480_g1_i1, c1153073_g1_i3, c1146593_g1_i2, c774779_g1_i1, c524429_g1_i1, c923054_g1_i1, c1152041_g1_i1, c1134282_g2_i1, c1121600_g1_i2, c219430_g1_i1, c97122_g1_i1, c1131439_g3_i2, c1141491_g1_i1, c1158690_g1_i1, c1111388_g1_i1, c1153650_g1_i2, c1156690_g1_i2, c286034_g1_i1, c1157342_g…
GO:0050767	regulation of neurogenesis	P	0.0294193	0.0016819	21	534	254	13968	OVER	c1156500_g1_i1, c1155361_g1_i1, c1158625_g1_i1, c1155061_g1_i1, c1154493_g1_i1, c1096375_g1_i2, c1156977_g1_i1, c1120752_g1_i1, c1146165_g1_i1, c1148938_g2_i2, c1158504_g2_i1, c1153910_g1_i2, c1143317_g2_i1, c1140571_g1_i1, c1121257_g1_i1, c1154756_g1_i1, c1154665_g1_i1, c1139401_g1_i2, c1138951_g1_i1, c1152677_g1_i1, c1150640_g1_i1	c1156760_g2_i1, c94840_g1_i1, c603514_g1_i1, c876697_g1_i1, c1158469_g2_i1, c1129874_g1_i1, c850773_g1_i1, c1124256_g1_i1, c1362927_g1_i1, c1114375_g2_i4, c1153950_g1_i2, c1133733_g2_i1, c1130583_g1_i2, c623369_g1_i1, c1133043_g1_i1, c1149282_g1_i1, c257343_g1_i1, c1122508_g1_i1, c1100059_g1_i4, c1132028_g1_i6, c619491_g1_i1, c1152288_g1_i3, c1115654_g5_i1, c1157880_g1_i1, c1113713_g1_i1, c939949…
GO:0001077	RNA polymerase II core promoter proximal region sequence-specific DNA binding transcription factor activity involved in positive regulation of transcription	F	0.0319216	0.00184758	7	87	268	14415	OVER	c1138711_g1_i1, c1094527_g1_i1, c1155484_g3_i1, c1153910_g1_i2, c1120369_g2_i2, c1154981_g1_i1, c1152715_g2_i1	c1133733_g2_i1, c1471999_g1_i1, c1151685_g2_i2, c1135969_g2_i1, c1120369_g1_i1, c1134482_g3_i1, c541579_g1_i1, c1118050_g2_i1, c1130559_g3_i3, c1495160_g1_i1, c1079806_g1_i1, c1146082_g2_i2, c822534_g2_i1, c1055066_g2_i3, c1145847_g2_i1, c1156425_g1_i3, c544231_g1_i1, c1126790_g1_i1, c1155876_g2_i1, c529913_g2_i1, c1152742_g1_i1, c992272_g1_i1, c1114988_g1_i1, c1139169_g2_i7, c1134482_g2_i1, c115…
GO:0043297	apical junction assembly	P	0.0329124	0.00190881	8	113	267	14389	OVER	c1143280_g1_i1, c1155061_g1_i1, c1156977_g1_i1, c1146165_g1_i1, c1127280_g1_i1, c1148730_g1_i3, c1154665_g1_i1, c1130959_g1_i2	c1127838_g1_i1, c94840_g1_i1, c1135129_g1_i5, c1114375_g2_i4, c1153064_g1_i1, c1133733_g2_i1, c619491_g1_i1, c1124770_g8_i1, c1121118_g1_i1, c1461110_g1_i1, c1145701_g1_i2, c1157605_g1_i1, c1135406_g7_i1, c1121039_g1_i3, c1028722_g2_i1, c1124096_g2_i1, c187730_g1_i1, c1118628_g1_i2, c1130784_g1_i1, c1137512_g2_i1, c406448_g1_i1, c1156251_g1_i1, c1155841_g2_i3, c1123835_g2_i1, c1058000_g1_i1, c110…
GO:0007440	foregut morphogenesis	P	0.0332393	0.00193169	4	25	271	14477	OVER	c1151292_g1_i1, c1156977_g1_i1, c1078487_g1_i1, c1100682_g2_i2	c1133733_g2_i1, c1130460_g1_i1, c1153335_g1_i4, c1121039_g1_i3, c1145148_g1_i2, c1103123_g1_i1, c1109722_g4_i1, c1103507_g1_i1, c1156690_g1_i2, c1116725_g5_i2, c1150089_g2_i2, c1155973_g1_i1, c1157280_g1_i1, c1120174_g1_i1, c1154976_g1_i1, c1146868_g1_i2, c1158494_g1_i1, c1032011_g1_i1, c1154562_g1_i1, c1110203_g1_i1, c1082509_g1_i1, c1154832_g1_i1, c1152147_g1_i1, c1130521_g1_i1, c1114810_g4_i1
GO:0046148	pigment biosynthetic process	P	0.0335821	0.00196352	7	88	268	14414	OVER	c1094527_g1_i1, c1136192_g1_i1, c1154257_g1_i1, c1124682_g1_i1, c1148938_g2_i2, c1153910_g1_i2, c1154981_g1_i1	c403499_g1_i1, c1129442_g2_i1, c1158752_g1_i1, c176865_g1_i1, c1263596_g1_i1, c1081098_g3_i3, c1133822_g1_i3, c1083355_g1_i1, c1142452_g1_i1, c1145491_g2_i2, c1153904_g1_i2, c230439_g1_i1, c811502_g2_i2, c1464088_g1_i1, c1150770_g1_i1, c1148149_g2_i1, c1146737_g2_i1, c1154160_g3_i1, c537312_g1_i1, c1140643_g1_i4, c1153507_g1_i1, c1123476_g2_i2, c1155359_g1_i1, c1114988_g1_i1, c1121686_g2_i4, c109…
GO:0051017	actin filament bundle assembly	P	0.0335821	0.00196352	7	88	268	14414	OVER	c1153824_g1_i1, c1149057_g2_i3, c1134869_g1_i1, c1120752_g1_i1, c1152022_g1_i2, c1142207_g2_i1, c1124516_g1_i1	c1156172_g2_i1, c633582_g1_i1, c1157880_g1_i1, c609607_g2_i1, c1145570_g2_i2, c1149819_g3_i2, c1158840_g1_i2, c1142480_g1_i1, c95292_g1_i1, c631133_g1_i2, c1148075_g1_i1, c1124676_g1_i1, c1265963_g1_i1, c1155545_g1_i2, c1146697_g1_i5, c923054_g1_i1, c1117123_g2_i3, c1134282_g2_i1, c1121600_g1_i2, c1131303_g1_i2, c1242119_g1_i1, c1117441_g1_i1, c1150356_g1_i2, c1111388_g1_i1, c83899_g2_i1, c114683…
GO:0007541	sex determination, primary response to X:A ratio	P	0.0344077	0.00201992	2	2	273	14500	OVER	c1148287_g2_i1, c1151814_g1_i1	c205402_g1_i2, c1154937_g1_i1
GO:0022404	molting cycle process	P	0.0355469	0.00210257	5	44	270	14458	OVER	c1153850_g1_i1, c1155484_g3_i1, c1120369_g2_i2, c1154981_g1_i1, c1101580_g2_i2	c1151890_g1_i2, c633582_g1_i1, c1466160_g1_i1, c1081098_g3_i3, c1461110_g1_i1, c1120369_g1_i1, c1153904_g1_i2, c1117678_g1_i2, c1394985_g1_i1, c1105052_g2_i2, c1158022_g1_i1, c151663_g1_i1, c1098291_g1_i1, c1126790_g1_i1, c1153507_g1_i1, c1114988_g1_i1, c834564_g1_i1, c1122690_g3_i3, c1120446_g1_i1, c914974_g2_i1, c1155569_g1_i2, c1150459_g1_i2, c1131320_g1_i1, c1151078_g1_i1, c1125498_g3_i5, c11…
GO:0050804	regulation of synaptic transmission	P	0.0355469	0.00210299	10	171	265	14331	OVER	c1147965_g1_i1, c1133460_g1_i5, c1155061_g1_i1, c1149057_g2_i3, c1115611_g1_i1, c1152226_g2_i2, c1143317_g2_i1, c1122197_g1_i1, c1131394_g3_i1, c1148898_g2_i2	c1146689_g1_i1, c876697_g1_i1, c1158469_g2_i1, c1151747_g1_i2, c1146749_g1_i1, c1112062_g1_i1, c257343_g1_i1, c1122508_g1_i1, c1157880_g1_i1, c939949_g1_i1, c609607_g2_i1, c1153307_g1_i2, c1129108_g1_i3, c1249019_g1_i1, c1138067_g4_i4, c95292_g1_i1, c1458790_g1_i1, c631133_g1_i2, c1152225_g1_i2, c1100996_g2_i3, c517942_g1_i3, c1242638_g1_i1, c1129035_g3_i1, c579678_g2_i1, c1143079_g1_i4, c1118050…
GO:0007405	neuroblast proliferation	P	0.0355469	0.00210359	12	232	263	14270	OVER	c1143280_g1_i1, c1146223_g4_i1, c1127280_g1_i1, c1146281_g1_i2, c1148938_g2_i2, c1158504_g2_i1, c1157494_g1_i2, c1145656_g1_i1, c1121257_g1_i1, c1100268_g1_i1, c1139402_g1_i1, c1154665_g1_i1	c1156760_g2_i1, c94840_g1_i1, c1129874_g1_i1, c98049_g1_i2, c1135129_g1_i5, c1114375_g2_i4, c1153064_g1_i1, c1158752_g1_i1, c1130583_g1_i2, c1158192_g1_i3, c1156271_g1_i2, c1153464_g3_i1, c926540_g2_i1, c1145754_g1_i1, c756196_g2_i1, c1113368_g3_i1, c1158366_g1_i1, c1126456_g1_i1, c933325_g2_i1, c1135406_g7_i1, c1152128_g1_i1, c230439_g1_i1, c1138773_g2_i1, c147204_g1_i1, c1083644_g1_i2, c774779_…
GO:0008284	positive regulation of cell proliferation	P	0.0366267	0.00217614	9	143	266	14359	OVER	c1153824_g1_i1, c1149057_g2_i3, c1154257_g1_i1, c1156977_g1_i1, c1124682_g1_i1, c1148938_g2_i2, c1158504_g2_i1, c1153910_g1_i2, c1124516_g1_i1	c1156760_g2_i1, c1135129_g1_i5, c1156172_g2_i1, c1158752_g1_i1, c1133733_g2_i1, c1122508_g1_i1, c1100059_g1_i4, c1149886_g1_i1, c1142480_g1_i1, c756196_g2_i1, c631133_g1_i2, c1134482_g3_i1, c541579_g1_i1, c1088473_g1_i1, c146437_g1_i1, c230439_g1_i1, c1121039_g1_i3, c304576_g2_i1, c774779_g1_i1, c1028722_g2_i1, c1130559_g3_i3, c1482084_g1_i1, c1115143_g1_i1, c1134282_g2_i1, c1121600_g1_i2, c97122…
GO:0004091	carboxylesterase activity	F	0.0368254	0.00219665	4	26	271	14476	OVER	c1120752_g1_i1, c1148938_g2_i2, c1153910_g1_i2, c1139401_g1_i2	c1119134_g1_i2, c1134553_g1_i1, c1152390_g2_i1, c1147490_g1_i1, c1387344_g1_i1, c1142605_g6_i2, c418292_g1_i1, c1149695_g3_i1, c1134798_g1_i2, c1156661_g1_i1, c244772_g1_i2, c1101463_g6_i3, c1158668_g1_i1, c1164250_g1_i1, c1144947_g1_i1, c631417_g1_i2, c1148366_g2_i1, c1149695_g2_i1, c150682_g1_i1, c1154421_g1_i2, c1143275_g1_i2, c1152051_g2_i1, c1144520_g3_i1, c1135104_g1_i3, c1154087_g1_i1, c11…
GO:0005214	structural constituent of chitin-based cuticle	F	0.0368254	0.00219665	4	26	271	14476	OVER	c1151165_g1_i1, c1132310_g1_i1, c1157969_g2_i2, c1148970_g1_i2	c1103247_g1_i1, c1131386_g1_i2, c1148237_g3_i3, c1152119_g1_i3, c1138002_g1_i5, c1120105_g1_i6, c1098604_g1_i1, c1115603_g3_i2, c1120498_g2_i1, c1084646_g1_i1, c1147963_g1_i3, c1139653_g1_i1, c1141415_g2_i1, c1143251_g1_i3, c1148791_g1_i1, c1134875_g1_i3, c1154157_g2_i1, c1091505_g2_i1, c1145379_g1_i2, c1124638_g1_i12, c1142987_g2_i1, c1155389_g1_i1, c520099_g1_i3, c157192_g1_i1, c1135629_g1_i2, …
GO:0001078	RNA polymerase II core promoter proximal region sequence-specific DNA binding transcription factor activity involved in negative regulation of transcription	F	0.0370136	0.00221225	7	90	268	14412	OVER	c1155484_g3_i1, c1148938_g2_i2, c1153910_g1_i2, c1120369_g2_i2, c1150714_g2_i1, c1154665_g1_i1, c1149403_g1_i2	c1066459_g2_i1, c1106394_g1_i1, c1156172_g2_i1, c176865_g1_i1, c1130583_g1_i2, c1123215_g1_i2, c1115654_g5_i1, c1135127_g2_i8, c1101871_g1_i4, c1079806_g1_i1, c1146082_g2_i2, c1240096_g1_i1, c1153034_g2_i2, c1134282_g2_i1, c1110797_g1_i5, c1141763_g1_i3, c1130554_g1_i1, c1154160_g3_i1, c1155876_g2_i1, c1111388_g1_i1, c1082780_g1_i1, c1139680_g4_i15, c1106891_g1_i3, c1147490_g1_i1, c1128530_g3_i1,…
GO:0007350	blastoderm segmentation	P	0.0393636	0.00236665	24	664	251	13838	OVER	c1133460_g1_i5, c1146223_g4_i1, c1153824_g1_i1, c1096375_g1_i2, c1157428_g1_i1, c1115611_g1_i1, c1156977_g1_i1, c1141470_g1_i1, c1120752_g1_i1, c1148938_g2_i2, c1153910_g1_i2, c1149632_g1_i1, c1076827_g2_i1, c1157494_g1_i2, c1156017_g1_i1, c1121664_g2_i3, c1150503_g2_i2, c1121257_g1_i1, c1146535_g1_i5, c1124516_g1_i1, c1139402_g1_i1, c1154665_g1_i1, c1150640_g1_i1, c1100682_g2_i2	c1122124_g1_i1, c94840_g1_i1, c1145632_g1_i1, c603514_g1_i1, c1129874_g1_i1, c1106394_g1_i1, c1362927_g1_i1, c1114375_g2_i4, c1156172_g2_i1, c6481_g1_i1, c1155335_g1_i1, c1158752_g1_i1, c141540_g1_i1, c1133733_g2_i1, c1130583_g1_i2, c794968_g1_i1, c93994_g1_i1, c1123835_g3_i1, c623369_g1_i1, c1133043_g1_i1, c947883_g1_i1, c1126545_g1_i1, c1097990_g1_i1, c1129934_g1_i2, c780501_g1_i1, c1158192_g1_…
GO:0016917	GABA receptor activity	F	0.0406185	0.00245743	3	12	272	14490	OVER	c1147965_g1_i1, c1137765_g1_i2, c1122197_g1_i1	c1100996_g2_i3, c1145387_g4_i1, c1125222_g1_i1, c1154188_g1_i2, c1112285_g2_i3, c1140428_g2_i1, c965617_g1_i1, c1129727_g1_i2, c1109681_g1_i1, c1127278_g1_i1, c1105796_g4_i2, c655206_g1_i1
GO:0072375	medium-term memory	P	0.0406185	0.00245743	3	12	272	14490	OVER	c1156977_g1_i1, c1136186_g1_i2, c1078487_g1_i1	c1133733_g2_i1, c1121039_g1_i3, c1103123_g1_i1, c1109722_g4_i1, c1103507_g1_i1, c1156690_g1_i2, c1114152_g1_i1, c1142464_g1_i1, c1110203_g1_i1, c1082509_g1_i1, c1152147_g1_i1, c1130521_g1_i1
GO:0005918	septate junction	C	0.0406185	0.00246129	8	118	267	14384	OVER	c1157691_g1_i2, c1134945_g2_i1, c1118521_g1_i2, c1150503_g2_i2, c1121257_g1_i1, c1146535_g1_i5, c1154665_g1_i1, c1130959_g1_i2	c94840_g1_i1, c1129874_g1_i1, c25542_g1_i1, c1114375_g2_i4, c1099164_g1_i1, c1153064_g1_i1, c1130583_g1_i2, c1124770_g8_i1, c1145701_g1_i2, c1157605_g1_i1, c1135406_g7_i1, c1148093_g1_i7, c777308_g1_i1, c1150821_g1_i1, c1130784_g1_i1, c125139_g1_i1, c1137512_g2_i1, c937782_g2_i2, c1133893_g1_i1, c1278713_g1_i1, c1130554_g1_i1, c1109716_g2_i1, c1111158_g2_i2, c1123835_g2_i1, c878263_g2_i1, c105800…
GO:0042803	protein homodimerization activity	F	0.040634	0.00246703	10	175	265	14327	OVER	c1154493_g1_i1, c1157802_g2_i1, c1155484_g3_i1, c1120369_g2_i2, c1116624_g1_i2, c1158370_g1_i1, c1152715_g2_i1, c1139401_g1_i2, c1149403_g1_i2, c1148055_g1_i2	c88038_g1_i1, c94840_g1_i1, c1145632_g1_i1, c1066459_g2_i1, c1156172_g2_i1, c1084692_g2_i2, c1123215_g1_i2, c1157670_g1_i1, c374697_g1_i2, c1125830_g1_i3, c1151685_g2_i2, c1151124_g1_i2, c1135127_g2_i8, c1128533_g2_i1, c1101871_g1_i4, c1120369_g1_i1, c1265963_g1_i1, c1156252_g1_i1, c1149700_g1_i3, c1152060_g1_i4, c772323_g1_i1, c1146593_g1_i2, c791244_g1_i1, c1118050_g2_i1, c1039592_g1_i1, c10798…
GO:0007391	dorsal closure	P	0.0434229	0.00266566	15	339	260	14163	OVER	c1156470_g2_i1, c1146223_g4_i1, c1153824_g1_i1, c1149057_g2_i3, c1156977_g1_i1, c1146165_g1_i1, c1146281_g1_i2, c1148540_g2_i1, c1150503_g2_i2, c1100268_g1_i1, c1124727_g1_i1, c1146535_g1_i5, c1124516_g1_i1, c1139402_g1_i1, c1154665_g1_i1	c94840_g1_i1, c1128869_g1_i1, c1137290_g1_i1, c876697_g1_i1, c98049_g1_i2, c1114375_g2_i4, c1156172_g2_i1, c1153064_g1_i1, c1133733_g2_i1, c1151890_g1_i2, c1158192_g1_i3, c1149282_g1_i1, c1156271_g1_i2, c1100059_g1_i4, c1149886_g1_i1, c619491_g1_i1, c585849_g1_i1, c633582_g1_i1, c1157880_g1_i1, c609607_g2_i1, c1149819_g3_i2, c1153307_g1_i2, c1158840_g1_i2, c1466160_g1_i1, c1158278_g1_i1, c1148003…
GO:0007616	long-term memory	P	0.0441087	0.00271446	8	120	267	14382	OVER	c1133460_g1_i5, c1094527_g1_i1, c1156977_g1_i1, c1153910_g1_i2, c1157494_g1_i2, c1154981_g1_i1, c1142503_g2_i6, c1136186_g1_i2	c891074_g1_i2, c1362015_g1_i1, c1145804_g2_i3, c1133733_g2_i1, c282009_g1_i1, c55239_g1_i1, c257343_g1_i1, c556472_g1_i4, c1145079_g1_i5, c1148075_g1_i1, c1152225_g1_i2, c1153904_g1_i2, c1124017_g1_i1, c1277474_g1_i1, c1121039_g1_i3, c1125557_g1_i2, c101191_g1_i1, c1156821_g1_i2, c1146082_g2_i2, c1118797_g1_i3, c1077931_g1_i8, c1105052_g2_i2, c1104302_g1_i2, c1150907_g1_i1, c1144222_g1_i1, c11313…
GO:0042595	behavioral response to starvation	P	0.0444237	0.00273909	5	47	270	14455	OVER	c1144888_g1_i1, c1096207_g2_i1, c1154374_g1_i2, c1156977_g1_i1, c1127280_g1_i1	c1135129_g1_i5, c1133733_g2_i1, c1150130_g1_i3, c1145754_g1_i1, c1101027_g1_i1, c1121039_g1_i3, c1028722_g2_i1, c933835_g1_i1, c1110103_g1_i1, c1120832_g2_i1, c50609_g1_i2, c151906_g1_i1, c1103507_g1_i1, c1137643_g2_i1, c1095644_g1_i4, c1156690_g1_i2, c1151974_g1_i1, c1028722_g1_i1, c764084_g1_i1, c541051_g1_i1, c1139257_g1_i1, c1123624_g1_i3, c272296_g1_i1, c204202_g1_i1, c1129871_g1_i3, c115671…
GO:0008324	cation transmembrane transporter activity	F	0.0472914	0.00292708	17	413	258	14089	OVER	c1155143_g2_i1, c1128630_g1_i1, c1146332_g1_i3, c1134675_g2_i1, c1127304_g6_i1, c1154525_g1_i1, c1134945_g2_i1, c1148938_g2_i2, c1156072_g1_i2, c1155312_g1_i1, c1156748_g1_i2, c1158370_g1_i1, c1155743_g1_i1, c1154024_g1_i1, c1155385_g2_i2, c1155711_g1_i2, c1152587_g1_i1	c1124677_g1_i2, c25542_g1_i1, c537558_g2_i1, c1138218_g7_i2, c1109670_g1_i1, c10940_g1_i2, c1099164_g1_i1, c882883_g1_i1, c1112930_g1_i2, c1152524_g1_i2, c1098878_g1_i1, c1038183_g2_i1, c1148108_g1_i2, c553390_g1_i1, c623273_g1_i1, c1150394_g1_i1, c1486795_g1_i1, c1072716_g1_i1, c1156313_g1_i1, c1149886_g1_i1, c1479147_g1_i1, c1124572_g1_i1, c1060510_g3_i1, c1122369_g1_i1, c1157106_g1_i2, c111327…
GO:0007281	germ cell development	P	0.0473742	0.00294585	31	956	244	13546	OVER	c1154518_g1_i1, c1142370_g1_i2, c1155361_g1_i1, c1133460_g1_i5, c1146223_g4_i1, c1151292_g1_i1, c1149057_g2_i3, c1096375_g1_i2, c1157428_g1_i1, c1115611_g1_i1, c1155484_g3_i1, c1146281_g1_i2, c1151479_g2_i3, c1153910_g1_i2, c1120369_g2_i2, c1076827_g2_i1, c1140571_g1_i1, c1157738_g1_i2, c1150503_g2_i2, c1141875_g2_i1, c1148287_g2_i1, c1121257_g1_i1, c1100268_g1_i1, c1152715_g2_i1, c1146535_g1_i5,…	c1146689_g1_i1, c461404_g1_i1, c1105506_g3_i3, c88038_g1_i1, c94840_g1_i1, c1145632_g1_i1, c1147299_g1_i2, c1129874_g1_i1, c850773_g1_i1, c1139242_g2_i5, c1114375_g2_i4, c6481_g1_i1, c1155335_g1_i1, c1131386_g1_i2, c1153414_g1_i4, c1120079_g2_i2, c1142502_g2_i2, c1158752_g1_i1, c141540_g1_i1, c1133733_g2_i1, c1130583_g1_i2, c794968_g1_i1, c973229_g1_i1, c289618_g1_i1, c1133043_g1_i1, c947883_g1_i…
GO:0051726	regulation of cell cycle	P	0.0473742	0.00294899	25	715	250	13787	OVER	c1154518_g1_i1, c1156500_g1_i1, c1142370_g1_i2, c1156470_g2_i1, c1158625_g1_i1, c1146223_g4_i1, c1153824_g1_i1, c1154257_g1_i1, c1156977_g1_i1, c1124682_g1_i1, c1154525_g1_i1, c1146165_g1_i1, c1146281_g1_i2, c1151479_g2_i3, c1153910_g1_i2, c1157494_g1_i2, c1148559_g1_i5, c1157738_g1_i2, c1138916_g1_i2, c1135822_g2_i2, c1136083_g1_i3, c1124516_g1_i1, c1139402_g1_i1, c1148550_g2_i1, c1150640_g1_i1	c1109079_g2_i3, c88038_g1_i1, c1145632_g1_i1, c612986_g1_i1, c1137290_g1_i1, c1136301_g1_i1, c1106394_g1_i1, c1251829_g1_i1, c1362927_g1_i1, c1089044_g3_i3, c1114375_g2_i4, c1156172_g2_i1, c1006239_g1_i2, c1122871_g1_i1, c1153008_g2_i3, c486315_g1_i1, c1158752_g1_i1, c1134817_g1_i1, c176865_g1_i1, c1008275_g1_i1, c1133733_g2_i1, c1148108_g1_i2, c209306_g1_i1, c1097990_g1_i1, c1158192_g1_i3, c1458…
GO:0042462	eye photoreceptor cell development	P	0.0478033	0.002987	18	450	257	14052	OVER	c1155361_g1_i1, c1147965_g1_i1, c1158625_g1_i1, c1146223_g4_i1, c1154493_g1_i1, c1149057_g2_i3, c1154763_g1_i1, c1096375_g1_i2, c1156977_g1_i1, c1120752_g1_i1, c1146165_g1_i1, c1150503_g2_i2, c1121257_g1_i1, c1146535_g1_i5, c1139402_g1_i1, c1154665_g1_i1, c1139401_g1_i2, c1150640_g1_i1	c1128675_g2_i3, c1146689_g1_i1, c891074_g1_i2, c94840_g1_i1, c1066459_g2_i1, c603514_g1_i1, c1129874_g1_i1, c1362015_g1_i1, c1114375_g2_i4, c1156172_g2_i1, c1150074_g3_i1, c141540_g1_i1, c1133733_g2_i1, c1130583_g1_i2, c623369_g1_i1, c1133043_g1_i1, c1123215_g1_i2, c1360505_g1_i1, c1158192_g1_i3, c1149282_g1_i1, c1156271_g1_i2, c1122508_g1_i1, c1100059_g1_i4, c1132028_g1_i6, c1152288_g1_i3, c8337…
GO:0050730	regulation of peptidyl-tyrosine phosphorylation	P	0.0498731	0.0031399	4	29	271	14473	OVER	c1120752_g1_i1, c1158504_g2_i1, c1128100_g1_i3, c1157864_g1_i1	c623369_g1_i1, c95292_g1_i1, c1155545_g1_i2, c1155237_g1_i1, c1157792_g1_i1, c1242119_g1_i1, c1117441_g1_i1, c1154399_g1_i1, c988109_g1_i2, c1142133_g1_i6, c1153726_g1_i1, c1157068_g1_i1, c594922_g1_i1, c1147863_g2_i1, c1380454_g1_i1, c884764_g1_i2, c1149031_g1_i3, c1123852_g1_i1, c496109_g1_i2, c301983_g1_i1, c1288642_g1_i1, c315517_g1_i1, c1117866_g1_i1, c1158597_g1_i1, c1102827_g4_i1, c1144316…

## Sheet: cluster6
GO-ID	Term	Category	FDR	P-Value	#Test	#Ref	#notAnnotTest	#notAnnotRef	Over/Under	TestSeqs	RefSeqs
GO:0004553	hydrolase activity, hydrolyzing O-glycosyl compounds	F	1.30202e-06	1.53794e-10	18	126	254	14379	OVER	c1150016_g1_i2, c1117306_g1_i3, c1145228_g1_i1, c1150317_g3_i1, c1141966_g1_i1, c1143222_g2_i1, c1147529_g1_i1, c1148126_g2_i1, c1153326_g1_i1, c1134787_g1_i2, c1099762_g1_i1, c1132631_g1_i2, c1149224_g1_i1, c1157447_g1_i1, c1131514_g2_i1, c1134127_g1_i1, c1149199_g3_i1, c1140431_g1_i2	c1152762_g1_i1, c1145352_g1_i1, c909716_g1_i1, c1360505_g1_i1, c1154839_g1_i1, c214207_g1_i1, c1144874_g1_i4, c916868_g3_i1, c1137410_g1_i1, c1158073_g3_i1, c1041673_g1_i1, c793206_g2_i1, c1109878_g1_i1, c1124158_g1_i1, c1162552_g1_i1, c1152472_g1_i2, c949681_g1_i1, c9342_g1_i1, c1018083_g1_i1, c1477778_g1_i1, c1094035_g1_i1, c1157098_g1_i1, c1149165_g1_i1, c1459501_g1_i1, c1112410_g1_i2, c787012…
GO:0005214	structural constituent of chitin-based cuticle	F	6.91296e-05	4.89933e-08	8	22	264	14483	OVER	c1147963_g1_i3, c1142987_g2_i1, c1098604_g1_i1, c1103247_g1_i1, c1138002_g1_i5, c1152119_g1_i3, c1135629_g1_i2, c1139653_g1_i1	c1131386_g1_i2, c1148237_g3_i3, c1132310_g1_i1, c1148970_g1_i2, c1120105_g1_i6, c1115603_g3_i2, c1120498_g2_i1, c1084646_g1_i1, c1141415_g2_i1, c1157969_g2_i2, c1143251_g1_i3, c1148791_g1_i1, c1151165_g1_i1, c1134875_g1_i3, c1154157_g2_i1, c1091505_g2_i1, c1145379_g1_i2, c1124638_g1_i12, c1155389_g1_i1, c520099_g1_i3, c157192_g1_i1, c1111940_g3_i1
GO:0005576	extracellular region	C	0.000104201	8.6157e-08	35	670	237	13835	OVER	c1110996_g1_i2, c1156110_g1_i1, c1146804_g2_i3, c1117306_g1_i3, c1089114_g1_i1, c1135347_g5_i2, c1139578_g1_i3, c1094855_g1_i3, c1148800_g1_i1, c1147906_g1_i3, c1112474_g2_i1, c1142776_g1_i2, c1108855_g1_i1, c1147288_g1_i2, c1132825_g3_i1, c1158360_g1_i1, c1123050_g6_i2, c1140690_g1_i1, c1143522_g2_i2, c1090062_g1_i1, c1143025_g1_i3, c1139257_g1_i1, c1137616_g2_i2, c1146952_g1_i4, c1150793_g1_i1,…	c1150797_g1_i3, c1118271_g2_i1, c1127838_g1_i1, c88038_g1_i1, c94840_g1_i1, c1150867_g1_i1, c403499_g1_i1, c1154136_g2_i1, c1129874_g1_i1, c1135129_g1_i5, c1114375_g2_i4, c1156172_g2_i1, c1129442_g2_i1, c1148237_g3_i3, c1150074_g3_i1, c1158752_g1_i1, c1130583_g1_i2, c1149870_g1_i3, c904634_g1_i2, c1146328_g1_i1, c1154630_g1_i1, c1141507_g6_i1, c1015026_g1_i1, c1146469_g1_i1, c1152077_g1_i2, c1053…
GO:0016705	oxidoreductase activity, acting on paired donors, with incorporation or reduction of molecular oxygen	F	0.000114162	1.07878e-07	16	155	256	14350	OVER	c1147393_g1_i1, c1149806_g1_i2, c1131353_g1_i1, c1143890_g1_i1, c1124432_g2_i1, c1119257_g1_i1, c1141368_g1_i3, c1151804_g1_i3, c1151759_g1_i1, c1146822_g1_i1, c1151090_g1_i2, c1130670_g1_i1, c1116870_g1_i2, c1153870_g1_i1, c1134798_g1_i2, c1145924_g2_i1	c1124160_g1_i1, c1150954_g1_i3, c1149071_g1_i1, c1141507_g6_i1, c1156692_g1_i2, c1147657_g1_i3, c1015341_g2_i1, c1157642_g1_i2, c1149201_g1_i1, c1131709_g12_i1, c1142089_g3_i1, c1158787_g1_i1, c1129931_g3_i1, c1136315_g2_i1, c1474441_g1_i1, c1102990_g1_i2, c1114499_g1_i1, c1388896_g1_i1, c1129232_g1_i1, c1154981_g1_i1, c1153362_g1_i3, c1530909_g1_i1, c1155649_g1_i1, c1145672_g3_i1, c1373486_g1_i1…
GO:0005549	odorant binding	F	0.000165081	1.75494e-07	7	17	265	14488	OVER	c1123762_g1_i2, c1140088_g1_i1, c1121148_g1_i1, c1089114_g1_i1, c1136414_g1_i1, c1122251_g1_i1, c1154687_g3_i1	c928251_g1_i1, c1113018_g1_i1, c1133560_g1_i2, c1095258_g1_i1, c947669_g1_i1, c1154565_g1_i3, c251972_g1_i1, c1123540_g4_i1, c1126383_g1_i1, c1130281_g1_i1, c1116169_g1_i3, c631884_g1_i1, c1115927_g1_i1, c1124239_g1_i1, c1089215_g1_i1, c971021_g1_i4, c1136741_g1_i3
GO:0004252	serine-type endopeptidase activity	F	0.00036153	4.27038e-07	14	130	258	14375	OVER	c1133166_g1_i2, c1116000_g1_i1, c1068676_g1_i2, c1123353_g1_i4, c1152380_g1_i1, c1119671_g1_i1, c1147374_g1_i2, c1106236_g1_i1, c1149978_g1_i3, c1140752_g1_i1, c1141092_g1_i1, c1144801_g1_i4, c1138746_g1_i1, c1133376_g1_i2	c1129338_g1_i2, c1141006_g2_i1, c1151793_g1_i1, c1374025_g1_i1, c1243512_g1_i1, c1142075_g1_i1, c1153371_g1_i3, c1140828_g1_i2, c1086400_g2_i1, c1127883_g1_i1, c1095645_g1_i1, c1149505_g2_i1, c1148318_g1_i1, c565451_g1_i1, c1149395_g1_i1, c923054_g1_i1, c1144933_g1_i2, c1138543_g2_i1, c1134869_g1_i1, c1149770_g2_i3, c1146213_g1_i1, c1070609_g1_i1, c1157833_g1_i2, c1244340_g1_i1, c1123315_g1_i16, …
GO:0005506	iron ion binding	F	0.00196731	2.77854e-06	13	132	259	14373	OVER	c1147393_g1_i1, c1131353_g1_i1, c1143890_g1_i1, c1124432_g2_i1, c1119257_g1_i1, c1141368_g1_i3, c1151804_g1_i3, c1151759_g1_i1, c1151090_g1_i2, c1130670_g1_i1, c1151801_g2_i2, c1116870_g1_i2, c1145924_g2_i1	c1124160_g1_i1, c1150954_g1_i3, c1156692_g1_i2, c969685_g1_i1, c1155353_g1_i1, c1129191_g1_i3, c1015341_g2_i1, c1157642_g1_i2, c789995_g2_i1, c1140535_g3_i2, c1129931_g3_i1, c1095627_g1_i1, c1136315_g2_i1, c285759_g1_i1, c1102990_g1_i2, c1009417_g1_i1, c1388896_g1_i1, c1129232_g1_i1, c1154981_g1_i1, c1112876_g1_i4, c1153362_g1_i3, c558488_g1_i1, c1254282_g1_i1, c1155649_g1_i1, c1145672_g3_i1, c11…
GO:0008061	chitin binding	F	0.00196731	2.78854e-06	8	41	264	14464	OVER	c1146804_g2_i3, c1112474_g2_i1, c1108855_g1_i1, c1143522_g2_i2, c1094874_g1_i2, c1123198_g1_i1, c1158869_g1_i2, c1147174_g1_i1	c1147456_g1_i7, c1146328_g1_i1, c1154630_g1_i1, c1152077_g1_i2, c1133401_g1_i2, c1154498_g1_i1, c1142126_g1_i4, c1149165_g1_i1, c1149207_g1_i2, c1146389_g1_i2, c1147383_g2_i2, c1135434_g1_i1, c1120865_g2_i2, c1157621_g1_i1, c1100634_g1_i3, c1146072_g1_i4, c1141863_g2_i1, c1121913_g1_i1, c1150511_g1_i1, c1139053_g2_i1, c1144842_g1_i1, c1134297_g1_i2, c1120057_g1_i1, c1141644_g1_i1, c1135633_g1_i2,…
GO:0020037	heme binding	F	0.00324076	4.97637e-06	12	118	260	14387	OVER	c1147393_g1_i1, c1131353_g1_i1, c1143890_g1_i1, c1124432_g2_i1, c1119257_g1_i1, c1141368_g1_i3, c1151804_g1_i3, c1151759_g1_i1, c1151090_g1_i2, c1130670_g1_i1, c1116870_g1_i2, c1145924_g2_i1	c1124160_g1_i1, c1150954_g1_i3, c1158752_g1_i1, c1156692_g1_i2, c1155353_g1_i1, c1156234_g1_i2, c1095627_g1_i1, c1136315_g2_i1, c1156424_g2_i1, c129185_g1_i1, c230439_g1_i1, c1388896_g1_i1, c1129232_g1_i1, c1112876_g1_i4, c1155649_g1_i1, c1145672_g3_i1, c1151783_g1_i4, c1156319_g1_i1, c1150041_g1_i1, c585706_g1_i1, c1141261_g2_i1, c1148938_g2_i2, c1146231_g1_i3, c1120895_g1_i1, c1041950_g2_i1, c1…
GO:0006030	chitin metabolic process	P	0.0079611	1.50458e-05	8	53	264	14452	OVER	c1146804_g2_i3, c1112474_g2_i1, c1108855_g1_i1, c1143522_g2_i2, c1094874_g1_i2, c1123198_g1_i1, c1158869_g1_i2, c1147174_g1_i1	c1128869_g1_i1, c1146328_g1_i1, c1154630_g1_i1, c1152077_g1_i2, c214207_g1_i1, c916868_g3_i1, c1133401_g1_i2, c1154498_g1_i1, c1124727_g1_i1, c1142126_g1_i4, c1149165_g1_i1, c1149207_g1_i2, c1146389_g1_i2, c1147383_g2_i2, c618581_g1_i1, c1135434_g1_i1, c1120865_g2_i2, c1157621_g1_i1, c1126095_g1_i1, c1100634_g1_i3, c916868_g1_i1, c1146072_g1_i4, c1127825_g1_i2, c1141863_g2_i1, c1121913_g1_i1, c11…
GO:0031000	response to caffeine	P	0.00865643	1.84049e-05	6	25	266	14480	OVER	c1131353_g1_i1, c1124432_g2_i1, c1151804_g1_i3, c1151759_g1_i1, c1116870_g1_i2, c1153870_g1_i1	c1150954_g1_i3, c1156692_g1_i2, c1147657_g1_i3, c1136315_g2_i1, c1129232_g1_i1, c1155649_g1_i1, c1136315_g1_i1, c1132493_g1_i2, c1146447_g2_i2, c1115361_g1_i2, c1139933_g1_i3, c1133671_g1_i1, c1126023_g1_i1, c1119499_g1_i1, c1152371_g1_i2, c1156272_g2_i1, c1135871_g1_i3, c1147213_g1_i1, c1144281_g1_i1, c1138531_g1_i1, c1111276_g2_i1, c1158675_g1_i2, c1154217_g1_i1, c1151477_g1_i1, c1117406_g1_i1
GO:0017085	response to insecticide	P	0.0168079	4.36776e-05	7	45	265	14460	OVER	c1149806_g1_i2, c1131353_g1_i1, c1124432_g2_i1, c1151804_g1_i3, c1151759_g1_i1, c1116870_g1_i2, c1153870_g1_i1	c1150954_g1_i3, c1149071_g1_i1, c1156692_g1_i2, c1147965_g1_i1, c1147657_g1_i3, c1158787_g1_i1, c1136315_g2_i1, c1129232_g1_i1, c1155649_g1_i1, c1141261_g2_i1, c1136315_g1_i1, c1151553_g1_i2, c1132493_g1_i2, c1146447_g2_i2, c1115361_g1_i2, c1139933_g1_i3, c1149695_g3_i1, c1133671_g1_i1, c1126023_g1_i1, c1119499_g1_i1, c1142156_g2_i1, c1152371_g1_i2, c1156272_g2_i1, c1152711_g1_i3, c1129919_g1_i1,…
GO:0008643	carbohydrate transport	P	0.0211589	6.32091e-05	7	48	265	14457	OVER	c1149629_g1_i1, c1151616_g1_i2, c1148208_g1_i1, c1153525_g2_i1, c1135310_g1_i1, c1153361_g1_i1, c1154781_g1_i1	c1367904_g1_i1, c1155088_g2_i1, c1144874_g1_i4, c1149472_g2_i1, c1105598_g1_i1, c1354961_g1_i1, c1144135_g1_i2, c1121567_g1_i1, c1146424_g1_i1, c1139311_g2_i2, c1139505_g1_i1, c1123387_g3_i2, c1131630_g1_i7, c1515734_g1_i1, c1425260_g1_i1, c1138522_g3_i2, c1155842_g1_i3, c1149032_g1_i2, c1153798_g1_i1, c1132848_g2_i1, c1095755_g2_i1, c1146230_g1_i2, c1118399_g1_i1, c1158381_g1_i2, c1167657_g1_i1,…
GO:0015771	trehalose transport	P	0.0211589	6.49812e-05	5	19	267	14486	OVER	c1149629_g1_i1, c1151616_g1_i2, c1148208_g1_i1, c1135310_g1_i1, c1154781_g1_i1	c1155088_g2_i1, c1149472_g2_i1, c1105598_g1_i1, c1121567_g1_i1, c1146424_g1_i1, c1139311_g2_i2, c1139505_g1_i1, c1123387_g3_i2, c1155842_g1_i3, c1149032_g1_i2, c1153798_g1_i1, c1132848_g2_i1, c1095755_g2_i1, c1146230_g1_i2, c1156476_g1_i2, c1136734_g1_i1, c1097295_g3_i1, c1101546_g2_i2, c1146110_g1_i2
GO:0004497	monooxygenase activity	F	0.046104	0.000147036	9	97	263	14408	OVER	c1147393_g1_i1, c1149806_g1_i2, c1131353_g1_i1, c1124432_g2_i1, c1151804_g1_i3, c1146822_g1_i1, c1151090_g1_i2, c1153870_g1_i1, c1145924_g2_i1	c1124160_g1_i1, c1150954_g1_i3, c1149071_g1_i1, c1156692_g1_i2, c1147657_g1_i3, c1157642_g1_i2, c1131709_g12_i1, c1142089_g3_i1, c1158787_g1_i1, c1136315_g2_i1, c1372841_g1_i1, c1114499_g1_i1, c1357455_g1_i1, c1154981_g1_i1, c1155649_g1_i1, c1373486_g1_i1, c1151783_g1_i4, c1156319_g1_i1, c1146231_g1_i3, c1158022_g1_i1, c1163275_g1_i1, c1148736_g2_i4, c1146546_g1_i2, c1114988_g1_i1, c1153877_g1_i3…

## Sheet: cluster8
GO-ID	Term	Category	FDR	P-Value	#Test	#Ref	#notAnnotTest	#notAnnotRef	Over/Under	TestSeqs	RefSeqs
GO:0003682	chromatin binding	F	3.80811e-05	8.54644e-08	18	219	227	14313	OVER	c1118021_g2_i1, c1156960_g1_i1, c1128126_g1_i1, c1154555_g1_i1, c1134282_g2_i1, c1156208_g3_i2, c1122783_g1_i1, c1146461_g1_i2, c1128126_g2_i1, c1150097_g2_i2, c1139680_g4_i15, c1144959_g7_i4, c1101463_g6_i3, c1123095_g2_i1, c1139163_g2_i1, c1065888_g1_i1, c1151257_g1_i1, c1108712_g2_i4	c1066459_g2_i1, c980736_g1_i1, c1157143_g1_i2, c1156172_g2_i1, c1240580_g1_i1, c1153008_g2_i3, c1133733_g2_i1, c1130583_g1_i2, c1133015_g1_i4, c1129204_g2_i7, c1123835_g3_i1, c1123215_g1_i2, c1360505_g1_i1, c633467_g1_i1, c1150762_g1_i1, c1151344_g1_i2, c520659_g1_i1, c1153335_g1_i4, c1154716_g1_i1, c374697_g1_i2, c87734_g2_i1, c146446_g1_i1, c1151685_g2_i2, c599974_g1_i1, c1114200_g1_i1, c111873…
GO:2000113	negative regulation of cellular macromolecule biosynthetic process	P	0.000614548	4.40092e-06	25	521	220	14011	OVER	c1143194_g1_i2, c1132346_g2_i1, c1088982_g3_i1, c1147400_g3_i1, c1128126_g1_i1, c1124238_g1_i3, c1134282_g2_i1, c1122783_g1_i1, c1142834_g1_i2, c1147490_g1_i1, c1128126_g2_i1, c1158798_g1_i4, c1151874_g1_i1, c1150097_g2_i2, c1151546_g1_i1, c1139680_g4_i15, c1101463_g6_i3, c1123095_g2_i1, c1104302_g1_i2, c1145252_g3_i1, c1065888_g1_i1, c1156443_g1_i1, c1099220_g1_i6, c1155990_g1_i2, c1139218_g4_i3	c1135215_g2_i3, c1066459_g2_i1, c1106394_g1_i1, c1362927_g1_i1, c1157143_g1_i2, c1114375_g2_i4, c1156172_g2_i1, c1153414_g1_i4, c176865_g1_i1, c1133733_g2_i1, c1130583_g1_i2, c282009_g1_i1, c1123835_g3_i1, c1123215_g1_i2, c947883_g1_i1, c1126545_g1_i1, c633467_g1_i1, c1130460_g1_i1, c1115654_g5_i1, c1110016_g1_i1, c926540_g2_i1, c1153335_g1_i4, c1154716_g1_i1, c1155439_g1_i2, c374697_g1_i2, c1139…
GO:0008017	microtubule binding	F	0.000661118	4.91973e-06	11	109	234	14423	OVER	c1150044_g1_i1, c1147365_g1_i1, c1132421_g3_i1, c1138144_g2_i2, c1129714_g2_i1, c1132157_g1_i1, c1116561_g6_i1, c1135398_g1_i2, c1104302_g1_i2, c1142903_g1_i2, c1142543_g2_i1	c94840_g1_i1, c1145632_g1_i1, c1158469_g2_i1, c1150074_g3_i1, c617683_g1_i1, c4340_g1_i1, c1147156_g2_i1, c95292_g1_i1, c1156699_g1_i1, c1156252_g1_i1, c1152060_g1_i4, c1131739_g3_i3, c777942_g1_i1, c688155_g1_i1, c1124096_g2_i1, c447690_g1_i1, c1250639_g1_i1, c148339_g1_i1, c1045837_g1_i1, c1158268_g1_i2, c1114417_g1_i1, c1117441_g1_i1, c1480977_g1_i1, c1123864_g1_i1, c1357068_g1_i1, c605671_g1_…
GO:0007276	gamete generation	P	0.000681034	5.38971e-06	60	1990	185	12542	OVER	c1114226_g1_i1, c1146457_g1_i1, c1147067_g1_i2, c1132346_g2_i1, c1158100_g2_i1, c1129714_g2_i1, c1088982_g3_i1, c1158278_g1_i1, c1154555_g1_i1, c1132028_g1_i6, c1134583_g2_i1, c1156031_g1_i1, c1158366_g1_i1, c1144641_g1_i1, c1154303_g2_i2, c1134282_g2_i1, c1103576_g1_i3, c1122783_g1_i1, c1083387_g2_i1, c1158798_g1_i4, c1145703_g1_i2, c1152323_g1_i2, c1157193_g1_i1, c1138046_g1_i2, c1151874_g1_i1,…	c1128675_g2_i3, c1122124_g1_i1, c1146689_g1_i1, c1158313_g1_i1, c461404_g1_i1, c891074_g1_i2, c88038_g1_i1, c94840_g1_i1, c1145632_g1_i1, c1066459_g2_i1, c603514_g1_i1, c1147299_g1_i2, c1150867_g1_i1, c876697_g1_i1, c1124160_g1_i1, c1129874_g1_i1, c1142934_g1_i1, c850773_g1_i1, c1362015_g1_i1, c1157606_g1_i1, c1139242_g2_i5, c1114375_g2_i4, c1353667_g1_i1, c1156172_g2_i1, c6481_g1_i1, c1155335_g1…
GO:0043138	3'-5' DNA helicase activity	F	0.00100907	8.38295e-06	7	38	238	14494	OVER	c1154555_g1_i1, c1144641_g1_i1, c1146461_g1_i2, c1150288_g1_i1, c1101463_g6_i3, c1139163_g2_i1, c1108712_g2_i4	c502910_g1_i1, c520659_g1_i1, c146446_g1_i1, c1146690_g1_i4, c892095_g1_i1, c1141446_g1_i3, c692790_g1_i1, c279380_g2_i1, c1468886_g1_i1, c1365227_g1_i1, c1127583_g1_i1, c626235_g3_i1, c1154555_g2_i1, c523801_g1_i1, c1354414_g1_i1, c1130089_g1_i1, c279380_g1_i1, c1142605_g6_i2, c1136858_g1_i1, c1131709_g10_i1, c1156661_g1_i1, c244772_g1_i2, c1158668_g1_i1, c1153910_g1_i2, c1473949_g1_i1, c1111109…
GO:0042803	protein homodimerization activity	F	0.00122255	1.2937e-05	13	172	232	14360	OVER	c1129714_g2_i1, c1147400_g3_i1, c1112996_g1_i1, c1134282_g2_i1, c1122783_g1_i1, c1147490_g1_i1, c1132157_g1_i1, c1150097_g2_i2, c1135398_g1_i2, c1139680_g4_i15, c1123095_g2_i1, c1157670_g2_i1, c1156443_g1_i1	c1149403_g1_i2, c88038_g1_i1, c94840_g1_i1, c1145632_g1_i1, c1066459_g2_i1, c1156172_g2_i1, c1084692_g2_i2, c1123215_g1_i2, c1157670_g1_i1, c374697_g1_i2, c1139401_g1_i2, c1125830_g1_i3, c1151685_g2_i2, c1151124_g1_i2, c1135127_g2_i8, c1128533_g2_i1, c1101871_g1_i4, c1120369_g1_i1, c1265963_g1_i1, c1156252_g1_i1, c1149700_g1_i3, c1152060_g1_i4, c772323_g1_i1, c1146593_g1_i2, c791244_g1_i1, c11180…
GO:0006355	regulation of transcription, DNA-dependent	P	0.00122255	1.29932e-05	43	1278	202	13254	OVER	c1143194_g1_i2, c1150568_g1_i1, c1118021_g2_i1, c1151314_g1_i1, c1088982_g3_i1, c1156960_g1_i1, c1147400_g3_i1, c1112996_g1_i1, c1128126_g1_i1, c1146623_g3_i1, c1134583_g2_i1, c1134282_g2_i1, c1156208_g3_i2, c1122783_g1_i1, c1142834_g1_i2, c1147490_g1_i1, c1157420_g1_i2, c1128126_g2_i1, c1158798_g1_i4, c1157193_g1_i1, c1107661_g4_i3, c1151874_g1_i1, c1132157_g1_i1, c1150097_g2_i2, c1151546_g1_i1,…	c1128675_g2_i3, c1122124_g1_i1, c1498848_g1_i1, c1135215_g2_i3, c1149403_g1_i2, c94840_g1_i1, c1066459_g2_i1, c603514_g1_i1, c1147299_g1_i2, c1129874_g1_i1, c1098554_g1_i1, c1106394_g1_i1, c1362927_g1_i1, c1157143_g1_i2, c1114375_g2_i4, c1156172_g2_i1, c1469050_g1_i1, c1153414_g1_i4, c1151143_g1_i3, c1153008_g2_i3, c486315_g1_i1, c1102331_g1_i1, c1063090_g1_i2, c1158752_g1_i1, c176865_g1_i1, c141…
GO:0030182	neuron differentiation	P	0.00132724	1.43735e-05	58	1961	187	12571	OVER	c1114226_g1_i1, c1149862_g1_i1, c1147365_g1_i1, c1151314_g1_i1, c1132346_g2_i1, c1152016_g1_i1, c1129714_g2_i1, c1088982_g3_i1, c1137288_g1_i1, c1132028_g1_i6, c1134583_g2_i1, c1156031_g1_i1, c1158366_g1_i1, c1106541_g3_i1, c1134282_g2_i1, c1138031_g1_i6, c1103576_g1_i3, c1122783_g1_i1, c1142834_g1_i2, c1147490_g1_i1, c1156159_g3_i1, c1145703_g1_i2, c1152323_g1_i2, c1151810_g4_i2, c1151874_g1_i1,…	c1128675_g2_i3, c1122124_g1_i1, c1498848_g1_i1, c1146689_g1_i1, c891074_g1_i2, c1149403_g1_i2, c88038_g1_i1, c94840_g1_i1, c1128869_g1_i1, c1145632_g1_i1, c1066459_g2_i1, c603514_g1_i1, c1147299_g1_i2, c560053_g1_i1, c1150867_g1_i1, c1154136_g2_i1, c876697_g1_i1, c1158469_g2_i1, c1129874_g1_i1, c1106394_g1_i1, c850773_g1_i1, c1124256_g1_i1, c992010_g1_i2, c1135129_g1_i5, c1362015_g1_i1, c1362927_…
GO:0065004	protein-DNA complex assembly	P	0.00154627	1.79483e-05	9	81	236	14451	OVER	c1154555_g1_i1, c1146461_g1_i2, c1145510_g2_i4, c1052302_g1_i2, c1123095_g2_i1, c1139163_g2_i1, c1065888_g1_i1, c1151257_g1_i1, c1108712_g2_i4	c1098605_g6_i1, c1133015_g1_i4, c282009_g1_i1, c633467_g1_i1, c520659_g1_i1, c1154716_g1_i1, c146446_g1_i1, c1108627_g6_i1, c1155501_g1_i1, c843783_g1_i1, c1106704_g2_i1, c1140295_g1_i1, c1143519_g4_i7, c1112991_g1_i2, c1115412_g2_i1, c1147435_g2_i1, c1139906_g2_i1, c1139279_g5_i5, c143424_g1_i2, c1365227_g1_i1, c626235_g3_i1, c1154555_g2_i1, c1142499_g3_i1, c1150319_g1_i1, c1125188_g1_i2, c49641…
GO:0005656	nuclear pre-replicative complex	C	0.00163493	1.9698e-05	5	16	240	14516	OVER	c1154555_g1_i1, c1146461_g1_i2, c1101463_g6_i3, c1139163_g2_i1, c1108712_g2_i4	c520659_g1_i1, c146446_g1_i1, c1139906_g2_i1, c1365227_g1_i1, c626235_g3_i1, c1154555_g2_i1, c1142605_g6_i2, c1136858_g1_i1, c1156661_g1_i1, c244772_g1_i2, c1158668_g1_i1, c1153910_g1_i2, c1473949_g1_i1, c590859_g1_i2, c520659_g2_i1, c731689_g2_i1
GO:0051253	negative regulation of RNA metabolic process	P	0.00167069	2.06263e-05	23	500	222	14032	OVER	c1143194_g1_i2, c1132346_g2_i1, c1147400_g3_i1, c1128126_g1_i1, c1134282_g2_i1, c1122783_g1_i1, c1142834_g1_i2, c1147490_g1_i1, c1128126_g2_i1, c1158798_g1_i4, c1151874_g1_i1, c1150097_g2_i2, c1151546_g1_i1, c1139680_g4_i15, c1101463_g6_i3, c1123095_g2_i1, c1157242_g3_i3, c1145252_g3_i1, c1065888_g1_i1, c1156443_g1_i1, c1099220_g1_i6, c1155990_g1_i2, c1139218_g4_i3	c1135215_g2_i3, c1066459_g2_i1, c1106394_g1_i1, c1362927_g1_i1, c1157143_g1_i2, c1114375_g2_i4, c1156172_g2_i1, c1153414_g1_i4, c176865_g1_i1, c1133733_g2_i1, c1130583_g1_i2, c282009_g1_i1, c1123835_g3_i1, c1123215_g1_i2, c947883_g1_i1, c1126545_g1_i1, c876240_g1_i1, c780501_g1_i1, c633467_g1_i1, c1130460_g1_i1, c1115654_g5_i1, c926540_g2_i1, c1153335_g1_i4, c1154716_g1_i1, c374697_g1_i2, c113940…
GO:0005703	polytene chromosome puff	C	0.0017442	2.28821e-05	10	106	235	14426	OVER	c1132346_g2_i1, c1128126_g1_i1, c1128126_g2_i1, c1157242_g3_i3, c1137441_g1_i1, c1065888_g1_i1, c1099220_g1_i6, c1105506_g3_i3, c1150342_g1_i2, c1139218_g4_i3	c1153008_g2_i3, c780501_g1_i1, c1067255_g1_i1, c1150313_g1_i2, c1151344_g1_i2, c1154716_g1_i1, c1499228_g1_i1, c87734_g2_i1, c599974_g1_i1, c1118732_g3_i1, c1108627_g6_i1, c1128403_g1_i1, c1128213_g4_i1, c1141901_g2_i2, c579365_g1_i2, c933325_g2_i1, c788421_g1_i1, c1138286_g4_i1, c1115412_g2_i1, c1119939_g1_i3, c143424_g1_i2, c1121260_g1_i2, c1114595_g1_i4, c1090517_g1_i1, c1149954_g1_i1, c138160…
GO:0019827	stem cell maintenance	P	0.00183957	2.50251e-05	14	212	231	14320	OVER	c1114226_g1_i1, c1132346_g2_i1, c1134282_g2_i1, c1147490_g1_i1, c1158798_g1_i4, c1151874_g1_i1, c1101463_g6_i3, c1104302_g1_i2, c1137290_g1_i1, c1157242_g3_i3, c1153065_g1_i1, c1099220_g1_i6, c1105506_g3_i3, c1139218_g4_i3	c1133733_g2_i1, c973229_g1_i1, c947883_g1_i1, c735935_g1_i1, c780501_g1_i1, c1100059_g1_i4, c585849_g1_i1, c926540_g2_i1, c1123164_g1_i2, c10613_g1_i1, c1113368_g3_i1, c1142089_g3_i1, c590462_g1_i1, c1136300_g1_i1, c1124676_g1_i1, c1131850_g1_i1, c1277474_g1_i1, c788421_g1_i1, c1157494_g1_i2, c1121039_g1_i3, c1113629_g3_i2, c1153642_g1_i1, c1482084_g1_i1, c724235_g1_i1, c1143139_g1_i2, c890935_g1…
GO:0050896	response to stimulus	P	0.00195706	2.70465e-05	102	4246	143	10286	OVER	c1008987_g1_i2, c1101027_g1_i1, c1153514_g1_i2, c1114226_g1_i1, c1110230_g1_i1, c1149862_g1_i1, c1133433_g1_i5, c1043118_g1_i2, c1150568_g1_i1, c1147365_g1_i1, c1151314_g1_i1, c1132346_g2_i1, c1152016_g1_i1, c1098782_g1_i1, c1141070_g2_i1, c1158396_g1_i1, c1129714_g2_i1, c1088982_g3_i1, c1158278_g1_i1, c1147400_g3_i1, c1112996_g1_i1, c1137288_g1_i1, c1146623_g3_i1, c1154555_g1_i1, c1157662_g1_i2,…	c1128675_g2_i3, c1122124_g1_i1, c1146689_g1_i1, c1158313_g1_i1, c461404_g1_i1, c891074_g1_i2, c1156760_g2_i1, c1149403_g1_i2, c88038_g1_i1, c94840_g1_i1, c1145632_g1_i1, c693951_g2_i1, c1066459_g2_i1, c1124483_g2_i1, c603514_g1_i1, c1147299_g1_i2, c560053_g1_i1, c403499_g1_i1, c1155615_g1_i1, c1154136_g2_i1, c1096142_g1_i2, c876697_g1_i1, c1158469_g2_i1, c1124160_g1_i1, c1129874_g1_i1, c25542_g1_…
GO:0007067	mitosis	P	0.00206837	2.90735e-05	24	548	221	13984	OVER	c1114226_g1_i1, c1149862_g1_i1, c1147365_g1_i1, c1132346_g2_i1, c1141070_g2_i1, c1129714_g2_i1, c1155514_g1_i1, c1112996_g1_i1, c1137288_g1_i1, c1132028_g1_i6, c1134583_g2_i1, c1106541_g3_i1, c1158798_g1_i4, c1132157_g1_i1, c1147611_g1_i1, c1139169_g2_i7, c1104302_g1_i2, c1137290_g1_i1, c1157242_g3_i3, c1142903_g1_i2, c1144874_g1_i4, c1099220_g1_i6, c1150342_g1_i2, c1139218_g4_i3	c1089799_g3_i1, c461404_g1_i1, c1109079_g2_i3, c88038_g1_i1, c94840_g1_i1, c1145632_g1_i1, c612986_g1_i1, c1129874_g1_i1, c437318_g1_i2, c1106394_g1_i1, c1358777_g1_i1, c992010_g1_i2, c1251829_g1_i1, c1089044_g3_i3, c1114375_g2_i4, c1122871_g1_i1, c1158752_g1_i1, c1130583_g1_i2, c794968_g1_i1, c1133015_g1_i4, c1360505_g1_i1, c1097990_g1_i1, c1158461_g2_i3, c780501_g1_i1, c1170362_g1_i1, c1458867_…
GO:0003777	microtubule motor activity	F	0.00258357	3.99773e-05	8	69	237	14463	OVER	c1157714_g1_i1, c1114819_g3_i1, c1147365_g1_i1, c1129714_g2_i1, c1132157_g1_i1, c1135398_g1_i2, c1142903_g1_i2, c1144874_g1_i4	c94840_g1_i1, c1145632_g1_i1, c992010_g1_i2, c1114375_g2_i4, c1158752_g1_i1, c305915_g1_i1, c877999_g1_i1, c1156699_g1_i1, c1265963_g1_i1, c1156252_g1_i1, c1152060_g1_i4, c230439_g1_i1, c1158135_g2_i1, c467507_g1_i1, c1039592_g1_i1, c1157714_g4_i1, c1016607_g1_i1, c1117123_g2_i3, c1123864_g1_i1, c605671_g1_i1, c1019831_g1_i1, c1167362_g1_i1, c1143837_g2_i3, c896046_g2_i4, c1124707_g1_i2, c178606_…
GO:0003697	single-stranded DNA binding	F	0.0029175	4.67615e-05	6	34	239	14498	OVER	c1132346_g2_i1, c1150288_g1_i1, c1157242_g3_i3, c1099220_g1_i6, c1105506_g3_i3, c1139218_g4_i3	c1006239_g1_i2, c780501_g1_i1, c788421_g1_i1, c1361633_g1_i1, c1146232_g1_i3, c1076827_g2_i1, c1136091_g1_i1, c169498_g1_i1, c1144202_g2_i1, c884065_g1_i1, c1137597_g4_i1, c1128313_g1_i1, c1146485_g1_i1, c564285_g2_i1, c819388_g1_i1, c1155349_g1_i2, c1151779_g1_i1, c1127598_g1_i1, c156165_g1_i2, c1127512_g4_i4, c1362344_g1_i1, c508975_g1_i1, c1152840_g3_i2, c1135404_g1_i2, c1245570_g1_i1, c66625_…
GO:0042555	MCM complex	C	0.0029175	4.68674e-05	4	9	241	14523	OVER	c1144641_g1_i1, c1146461_g1_i2, c1139163_g2_i1, c1108712_g2_i4	c520659_g1_i1, c692790_g1_i1, c279380_g2_i1, c1154555_g2_i1, c520659_g2_i1, c1110211_g1_i3, c731689_g2_i1, c1482312_g1_i1, c692790_g2_i1
GO:0007017	microtubule-based process	P	0.00358349	6.35696e-05	41	1280	204	13252	OVER	c1150044_g1_i1, c1114226_g1_i1, c1157714_g1_i1, c1149862_g1_i1, c1114819_g3_i1, c1118021_g2_i1, c1147365_g1_i1, c1150955_g1_i1, c1132421_g3_i1, c1158100_g2_i1, c1141070_g2_i1, c1129714_g2_i1, c1088982_g3_i1, c1156960_g1_i1, c1155514_g1_i1, c1137288_g1_i1, c1154555_g1_i1, c1158366_g1_i1, c1055764_g3_i1, c1106541_g3_i1, c1144641_g1_i1, c1103576_g1_i3, c1142834_g1_i2, c1083387_g2_i1, c1145703_g1_i2,…	c461404_g1_i1, c891074_g1_i2, c88038_g1_i1, c94840_g1_i1, c1145632_g1_i1, c1147299_g1_i2, c560053_g1_i1, c1158469_g2_i1, c1129874_g1_i1, c437318_g1_i2, c992010_g1_i2, c1135129_g1_i5, c1362015_g1_i1, c1251829_g1_i1, c1089044_g3_i3, c1114375_g2_i4, c1353667_g1_i1, c1006239_g1_i2, c1120079_g2_i2, c1122871_g1_i1, c1153064_g1_i1, c282275_g1_i1, c1151592_g1_i4, c1137109_g2_i4, c1158752_g1_i1, c1134817_…
GO:0006267	pre-replicative complex assembly involved in nuclear cell cycle DNA replication	P	0.00358349	6.47619e-05	4	10	241	14522	OVER	c1154555_g1_i1, c1146461_g1_i2, c1139163_g2_i1, c1108712_g2_i4	c520659_g1_i1, c146446_g1_i1, c1139906_g2_i1, c1365227_g1_i1, c626235_g3_i1, c1154555_g2_i1, c1473949_g1_i1, c590859_g1_i2, c520659_g2_i1, c731689_g2_i1
GO:0051052	regulation of DNA metabolic process	P	0.0038993	7.13905e-05	9	98	236	14434	OVER	c1110230_g1_i1, c1128126_g1_i1, c1124238_g1_i3, c1134282_g2_i1, c1122783_g1_i1, c1128126_g2_i1, c1083387_g2_i1, c1158798_g1_i4, c1150288_g1_i1	c1156172_g2_i1, c1153414_g1_i4, c176865_g1_i1, c282009_g1_i1, c633467_g1_i1, c926540_g2_i1, c599974_g1_i1, c1118732_g3_i1, c1129883_g1_i3, c1142480_g1_i1, c1142089_g3_i1, c579365_g1_i2, c1155501_g1_i1, c579678_g2_i1, c892095_g1_i1, c1147435_g2_i1, c1124516_g1_i1, c1141446_g1_i3, c156343_g1_i1, c1138711_g1_i1, c1121600_g1_i2, c1153824_g1_i1, c282561_g2_i1, c1154160_g3_i1, c1111388_g1_i1, c1082780_…
GO:0042023	DNA endoreduplication	P	0.00458966	8.78248e-05	7	57	238	14475	OVER	c1112996_g1_i1, c1154555_g1_i1, c1144641_g1_i1, c1134282_g2_i1, c1122783_g1_i1, c1139169_g2_i7, c1108712_g2_i4	c1362927_g1_i1, c1156172_g2_i1, c176865_g1_i1, c502910_g1_i1, c520659_g1_i1, c146446_g1_i1, c1114200_g1_i1, c1142480_g1_i1, c1460457_g1_i1, c774779_g1_i1, c1124516_g1_i1, c1121600_g1_i2, c1153824_g1_i1, c1154160_g3_i1, c1126790_g1_i1, c1092236_g1_i1, c1365227_g1_i1, c626235_g3_i1, c1111388_g1_i1, c1082780_g1_i1, c1106891_g1_i3, c945615_g1_i1, c1147481_g1_i2, c65344_g1_i1, c1119139_g1_i3, c1154160…
GO:0048608	reproductive structure development	P	0.00632815	0.000129314	13	218	232	14314	OVER	c1147400_g3_i1, c1134583_g2_i1, c1156031_g1_i1, c1134282_g2_i1, c1122783_g1_i1, c1142834_g1_i2, c1151874_g1_i1, c1112720_g1_i1, c1139680_g4_i15, c1157670_g2_i1, c1141722_g2_i2, c1151246_g2_i1, c1139005_g3_i2	c1128675_g2_i3, c1066459_g2_i1, c1096142_g1_i2, c1362927_g1_i1, c1156172_g2_i1, c1133733_g2_i1, c93994_g1_i1, c1123215_g1_i2, c1015026_g1_i1, c1151890_g1_i2, c1158192_g1_i3, c833710_g1_i2, c939949_g1_i1, c609607_g2_i1, c1153307_g1_i2, c1466160_g1_i1, c1139401_g1_i2, c1249019_g1_i1, c222725_g2_i1, c1135969_g2_i1, c509554_g1_i2, c1135127_g2_i8, c1101871_g1_i4, c1142846_g1_i1, c1110098_g5_i1, c11246…
GO:0030707	ovarian follicle cell development	P	0.00657793	0.000135195	27	726	218	13806	OVER	c1132346_g2_i1, c1088982_g3_i1, c1154555_g1_i1, c1134583_g2_i1, c1156031_g1_i1, c1134282_g2_i1, c1122783_g1_i1, c1083387_g2_i1, c1158798_g1_i4, c1145703_g1_i2, c1152323_g1_i2, c1151874_g1_i1, c1112720_g1_i1, c1150288_g1_i1, c1139680_g4_i15, c1101463_g6_i3, c1123095_g2_i1, c1137290_g1_i1, c1157297_g1_i2, c1157242_g3_i3, c1139163_g2_i1, c1153065_g1_i1, c1157670_g2_i1, c1099220_g1_i6, c1152513_g1_i1…	c1122124_g1_i1, c1146689_g1_i1, c1158313_g1_i1, c1066459_g2_i1, c603514_g1_i1, c1150867_g1_i1, c876697_g1_i1, c1124160_g1_i1, c1157606_g1_i1, c1156172_g2_i1, c6481_g1_i1, c1153064_g1_i1, c1158752_g1_i1, c1133733_g2_i1, c1130431_g2_i2, c93994_g1_i1, c623369_g1_i1, c1123215_g1_i2, c1151890_g1_i2, c780501_g1_i1, c1158192_g1_i3, c1149282_g1_i1, c1156271_g1_i2, c1122508_g1_i1, c1100059_g1_i4, c1152288…
GO:0034968	histone lysine methylation	P	0.00678259	0.000142187	7	62	238	14470	OVER	c1128126_g1_i1, c1128126_g2_i1, c1150097_g2_i2, c1123095_g2_i1, c1151607_g1_i2, c1145252_g3_i1, c1115694_g2_i1	c1153414_g1_i4, c1139551_g1_i6, c1248281_g1_i1, c926540_g2_i1, c374697_g1_i2, c1151685_g2_i2, c599974_g1_i1, c1118732_g3_i1, c1137033_g1_i1, c579365_g1_i2, c1154135_g2_i1, c552261_g1_i1, c724235_g1_i1, c1113900_g4_i4, c1144326_g2_i3, c602421_g1_i1, c1147155_g2_i1, c605795_g1_i1, c1117923_g1_i3, c1161055_g1_i1, c1127956_g3_i2, c1239569_g1_i1, c1356967_g1_i1, c1113073_g1_i2, c277390_g1_i1, c496411_…
GO:0007140	male meiosis	P	0.00679698	0.000143711	10	134	235	14398	OVER	c1114226_g1_i1, c1147365_g1_i1, c1129714_g2_i1, c1132028_g1_i6, c1147611_g1_i1, c1137290_g1_i1, c1142903_g1_i2, c1105506_g3_i3, c1150342_g1_i2, c1142543_g2_i1	c1145632_g1_i1, c992010_g1_i2, c282275_g1_i1, c160809_g1_i1, c1133015_g1_i4, c1097990_g1_i1, c1466160_g1_i1, c1145754_g1_i1, c1463365_g1_i1, c590462_g1_i1, c1136300_g1_i1, c933325_g2_i1, c1156252_g1_i1, c1152060_g1_i4, c304576_g2_i1, c1039592_g1_i1, c233127_g1_i1, c1363737_g1_i1, c1113629_g3_i2, c933835_g1_i1, c912307_g2_i1, c134462_g1_i1, c1089439_g6_i1, c1154118_g1_i1, c304304_g1_i1, c851300_g1…
GO:0048027	mRNA 5'-UTR binding	F	0.0068628	0.000148062	4	13	241	14519	OVER	c1132346_g2_i1, c1157242_g3_i3, c1099220_g1_i6, c1139218_g4_i3	c780501_g1_i1, c788421_g1_i1, c205402_g1_i2, c884065_g1_i1, c1128313_g1_i1, c623963_g1_i1, c1378539_g1_i1, c1155349_g1_i2, c1151779_g1_i1, c156165_g1_i2, c1135404_g1_i2, c1148287_g2_i1, c13541_g1_i2
GO:0000791	euchromatin	C	0.0068628	0.000148062	4	13	241	14519	OVER	c1128126_g1_i1, c1122783_g1_i1, c1128126_g2_i1, c1158798_g1_i4	c1499228_g1_i1, c1114200_g1_i1, c1118732_g3_i1, c579365_g1_i2, c541579_g1_i1, c1381600_g1_i1, c1148985_g1_i2, c1126032_g1_i4, c1174269_g1_i1, c1150783_g1_i1, c1118186_g1_i1, c1471507_g1_i1, c1139981_g2_i3
GO:0043565	sequence-specific DNA binding	F	0.00800229	0.000177703	17	358	228	14174	OVER	c1132346_g2_i1, c1128126_g1_i1, c1134282_g2_i1, c1122783_g1_i1, c1147490_g1_i1, c1128126_g2_i1, c1151874_g1_i1, c1151546_g1_i1, c1115458_g1_i1, c1139680_g4_i15, c1144959_g7_i4, c1101463_g6_i3, c1157242_g3_i3, c1099220_g1_i6, c1154064_g1_i3, c1108712_g2_i4, c1139218_g4_i3	c1122124_g1_i1, c1066459_g2_i1, c1106394_g1_i1, c1362927_g1_i1, c1157143_g1_i2, c1114375_g2_i4, c1156172_g2_i1, c486315_g1_i1, c1158752_g1_i1, c176865_g1_i1, c1133733_g2_i1, c1130583_g1_i2, c1129204_g2_i7, c1123835_g3_i1, c1123215_g1_i2, c1126545_g1_i1, c1090423_g1_i4, c91359_g2_i1, c780501_g1_i1, c1151344_g1_i2, c784737_g1_i1, c1135936_g1_i1, c1153335_g1_i4, c1143399_g4_i2, c1471999_g1_i1, c1125…
GO:0010369	chromocenter	C	0.00993332	0.000225919	5	29	240	14503	OVER	c1128126_g1_i1, c1128126_g2_i1, c1158798_g1_i4, c1052302_g1_i2, c1145252_g3_i1	c1153414_g1_i4, c599974_g1_i1, c1114200_g1_i1, c1118732_g3_i1, c1108627_g6_i1, c579365_g1_i2, c1139663_g2_i2, c552261_g1_i1, c1113900_g4_i4, c1147155_g2_i1, c1141071_g1_i3, c1239569_g1_i1, c1356967_g1_i1, c897061_g1_i2, c703514_g1_i1, c603881_g1_i2, c1143513_g1_i1, c1151665_g1_i1, c290823_g1_i1, c1133826_g1_i1, c1139737_g1_i1, c254437_g1_i1, c1150783_g1_i1, c1141851_g3_i6, c1370625_g1_i1, c113891…
GO:0032268	regulation of cellular protein metabolic process	P	0.00993332	0.000226451	20	475	225	14057	OVER	c1101027_g1_i1, c1132346_g2_i1, c1128126_g1_i1, c1132028_g1_i6, c1134583_g2_i1, c1106541_g3_i1, c1138031_g1_i6, c1128126_g2_i1, c1158798_g1_i4, c1156159_g3_i1, c1154718_g1_i1, c1123095_g2_i1, c1104302_g1_i2, c1137290_g1_i1, c1157242_g3_i3, c1118916_g3_i2, c1137441_g1_i1, c1099220_g1_i6, c1150342_g1_i2, c1139218_g4_i3	c1146689_g1_i1, c1156760_g2_i1, c1136092_g1_i5, c1155335_g1_i1, c176865_g1_i1, c141540_g1_i1, c1182671_g1_i1, c93994_g1_i1, c1149870_g1_i3, c623369_g1_i1, c1133043_g1_i1, c947883_g1_i1, c1132153_g1_i1, c1097990_g1_i1, c1151890_g1_i2, c780501_g1_i1, c768989_g1_i2, c1122508_g1_i1, c1100059_g1_i4, c1476661_g1_i1, c1189200_g1_i1, c1498743_g1_i1, c633582_g1_i1, c1157880_g1_i1, c609607_g2_i1, c236097_g…
GO:0009790	embryo development	P	0.0102501	0.000236095	43	1454	202	13078	OVER	c1157622_g1_i2, c1147365_g1_i1, c1132346_g2_i1, c1129714_g2_i1, c1155514_g1_i1, c1158278_g1_i1, c1132028_g1_i6, c1134583_g2_i1, c1156031_g1_i1, c1158366_g1_i1, c1155973_g1_i1, c1134282_g2_i1, c1103576_g1_i3, c1122783_g1_i1, c1142834_g1_i2, c1147490_g1_i1, c1158798_g1_i4, c1156159_g3_i1, c1145703_g1_i2, c1152323_g1_i2, c1151874_g1_i1, c1132157_g1_i1, c1151546_g1_i1, c1112720_g1_i1, c1154718_g1_i1,…	c1122124_g1_i1, c1146689_g1_i1, c88038_g1_i1, c94840_g1_i1, c1128869_g1_i1, c1145632_g1_i1, c1066459_g2_i1, c603514_g1_i1, c876697_g1_i1, c1129874_g1_i1, c1106394_g1_i1, c98049_g1_i2, c850773_g1_i1, c1362927_g1_i1, c1157606_g1_i1, c1114375_g2_i4, c1156172_g2_i1, c6481_g1_i1, c1155335_g1_i1, c1120079_g2_i2, c1153064_g1_i1, c1158752_g1_i1, c176865_g1_i1, c141540_g1_i1, c1133733_g2_i1, c1130583_g1_i…
GO:0045137	development of primary sexual characteristics	P	0.0108615	0.000252741	12	203	233	14329	OVER	c1147400_g3_i1, c1134583_g2_i1, c1156031_g1_i1, c1134282_g2_i1, c1122783_g1_i1, c1142834_g1_i2, c1151874_g1_i1, c1112720_g1_i1, c1139680_g4_i15, c1157670_g2_i1, c1151246_g2_i1, c1139005_g3_i2	c1128675_g2_i3, c1066459_g2_i1, c1096142_g1_i2, c1156172_g2_i1, c1133733_g2_i1, c93994_g1_i1, c1123215_g1_i2, c1151890_g1_i2, c1158192_g1_i3, c833710_g1_i2, c939949_g1_i1, c609607_g2_i1, c1153307_g1_i2, c1466160_g1_i1, c1139401_g1_i2, c1249019_g1_i1, c222725_g2_i1, c1135969_g2_i1, c509554_g1_i2, c1135127_g2_i8, c1101871_g1_i4, c1142846_g1_i1, c1110098_g5_i1, c1124676_g1_i1, c517942_g1_i3, c113448…
GO:0044815	DNA packaging complex	C	0.0111187	0.00026004	5	30	240	14502	OVER	c1156519_g1_i4, c1155514_g1_i1, c1145510_g2_i4, c1052302_g1_i2, c1144874_g1_i4	c1098605_g6_i1, c1133015_g1_i4, c1139663_g2_i2, c319251_g1_i1, c1139279_g5_i5, c1382088_g1_i1, c1141071_g1_i3, c1125188_g1_i2, c882807_g1_i1, c603881_g1_i2, c623990_g1_i1, c544274_g1_i1, c832993_g1_i1, c618103_g1_i1, c1101595_g1_i1, c966616_g4_i1, c1083974_g1_i2, c1098905_g2_i1, c1048022_g1_i1, c254437_g1_i1, c1141851_g3_i6, c1370625_g1_i1, c1161917_g1_i1, c966616_g3_i1, c1355719_g1_i1, c911976_g…
GO:0003730	mRNA 3'-UTR binding	F	0.0119322	0.000283295	7	70	238	14462	OVER	c1132346_g2_i1, c1132028_g1_i6, c1101463_g6_i3, c1104302_g1_i2, c1157242_g3_i3, c1099220_g1_i6, c1139218_g4_i3	c794968_g1_i1, c973229_g1_i1, c735935_g1_i1, c780501_g1_i1, c1128213_g4_i1, c1141901_g2_i2, c788421_g1_i1, c1361633_g1_i1, c1076827_g2_i1, c1097205_g1_i2, c1240839_g1_i1, c205402_g1_i2, c911140_g1_i1, c134462_g1_i1, c304304_g1_i1, c851300_g1_i1, c1178902_g1_i1, c1106317_g2_i1, c1101283_g5_i3, c884065_g1_i1, c1081941_g1_i1, c1139811_g1_i1, c1167984_g1_i1, c1128313_g1_i1, c156790_g1_i1, c625620_g1_…
GO:0035062	omega speckle	C	0.0123644	0.000297937	5	31	240	14501	OVER	c1132346_g2_i1, c1132028_g1_i6, c1157242_g3_i3, c1099220_g1_i6, c1139218_g4_i3	c780501_g1_i1, c1136083_g1_i3, c1109806_g1_i3, c1461206_g1_i1, c903628_g1_i4, c788421_g1_i1, c1351402_g1_i1, c1087317_g1_i1, c1123194_g3_i1, c845361_g1_i3, c884065_g1_i1, c1126244_g1_i4, c1128313_g1_i1, c623963_g1_i1, c1102250_g1_i4, c1146686_g1_i2, c1240522_g1_i1, c1155349_g1_i2, c1116635_g1_i2, c1151779_g1_i1, c1147101_g1_i1, c1133250_g1_i2, c156165_g1_i2, c1120931_g3_i3, c1115788_g1_i7, c11509…
GO:0007422	peripheral nervous system development	P	0.0138276	0.000338719	12	210	233	14322	OVER	c1156031_g1_i1, c1134282_g2_i1, c1142834_g1_i2, c1147490_g1_i1, c1156159_g3_i1, c1151874_g1_i1, c1135027_g1_i2, c1135398_g1_i2, c1154718_g1_i1, c1139680_g4_i15, c1101463_g6_i3, c1144874_g1_i4	c1122124_g1_i1, c1066459_g2_i1, c1362927_g1_i1, c1156172_g2_i1, c1131386_g1_i2, c1133733_g2_i1, c1123215_g1_i2, c1132153_g1_i1, c1100059_g1_i4, c802631_g1_i1, c1140151_g3_i3, c609607_g2_i1, c1151064_g1_i3, c1156780_g1_i1, c1151685_g2_i2, c1124632_g1_i2, c1135969_g2_i1, c1135127_g2_i8, c1128533_g2_i1, c1101871_g1_i4, c1148075_g1_i1, c1150714_g2_i1, c1352480_g1_i1, c1483965_g1_i1, c1135406_g7_i1, c…
GO:0018024	histone-lysine N-methyltransferase activity	F	0.0138276	0.000339876	5	32	240	14500	OVER	c1150097_g2_i2, c1123095_g2_i1, c1151607_g1_i2, c1145252_g3_i1, c1115694_g2_i1	c1153414_g1_i4, c1139551_g1_i6, c1248281_g1_i1, c374697_g1_i2, c1151685_g2_i2, c552261_g1_i1, c1113900_g4_i4, c1144326_g2_i3, c602421_g1_i1, c1147155_g2_i1, c1161055_g1_i1, c1239569_g1_i1, c1356967_g1_i1, c1113073_g1_i2, c496411_g1_i1, c1158399_g1_i1, c703514_g1_i1, c1151972_g2_i1, c1115694_g1_i2, c1143513_g1_i1, c1151665_g1_i1, c153027_g1_i1, c290823_g1_i1, c1158230_g1_i2, c1147713_g1_i1, c94754…
GO:0007423	sensory organ development	P	0.0164119	0.000416792	40	1355	205	13177	OVER	c1114226_g1_i1, c1149862_g1_i1, c1150568_g1_i1, c1147365_g1_i1, c1132346_g2_i1, c1129714_g2_i1, c1132028_g1_i6, c1157662_g1_i2, c1156031_g1_i1, c1134282_g2_i1, c1103576_g1_i3, c1122783_g1_i1, c1142834_g1_i2, c1147490_g1_i1, c1145703_g1_i2, c1152323_g1_i2, c1105747_g2_i2, c1151874_g1_i1, c1132157_g1_i1, c1135027_g1_i2, c1112720_g1_i1, c1139680_g4_i15, c1101463_g6_i3, c1137290_g1_i1, c1157312_g1_i1…	c1128675_g2_i3, c1122124_g1_i1, c1146689_g1_i1, c891074_g1_i2, c1149403_g1_i2, c88038_g1_i1, c94840_g1_i1, c1145632_g1_i1, c1066459_g2_i1, c603514_g1_i1, c876697_g1_i1, c1158469_g2_i1, c1124160_g1_i1, c1129874_g1_i1, c1243346_g1_i1, c850773_g1_i1, c1124256_g1_i1, c1135129_g1_i5, c1362015_g1_i1, c1131640_g1_i2, c1157143_g1_i2, c1157606_g1_i1, c1114375_g2_i4, c1353667_g1_i1, c1156172_g2_i1, c111107…
GO:0048592	eye morphogenesis	P	0.0165028	0.00042105	32	996	213	13536	OVER	c1114226_g1_i1, c1149862_g1_i1, c1150568_g1_i1, c1132346_g2_i1, c1129714_g2_i1, c1132028_g1_i6, c1156031_g1_i1, c1134282_g2_i1, c1103576_g1_i3, c1122783_g1_i1, c1142834_g1_i2, c1147490_g1_i1, c1145703_g1_i2, c1151874_g1_i1, c1132157_g1_i1, c1112720_g1_i1, c1139680_g4_i15, c1101463_g6_i3, c1137290_g1_i1, c1157312_g1_i1, c1157297_g1_i2, c1157242_g3_i3, c1142903_g1_i2, c1144874_g1_i4, c1153065_g1_i1…	c1128675_g2_i3, c1122124_g1_i1, c1146689_g1_i1, c891074_g1_i2, c88038_g1_i1, c94840_g1_i1, c1145632_g1_i1, c1066459_g2_i1, c603514_g1_i1, c1129874_g1_i1, c1243346_g1_i1, c850773_g1_i1, c1124256_g1_i1, c1135129_g1_i5, c1362015_g1_i1, c1157606_g1_i1, c1114375_g2_i4, c1156172_g2_i1, c1111073_g2_i1, c1142502_g2_i2, c1150074_g3_i1, c141540_g1_i1, c1133733_g2_i1, c1130583_g1_i2, c1133015_g1_i4, c112383…
GO:0036099	female germ-line stem cell maintenance	P	0.0166338	0.000426356	4	18	241	14514	OVER	c1132346_g2_i1, c1157242_g3_i3, c1099220_g1_i6, c1139218_g4_i3	c947883_g1_i1, c780501_g1_i1, c1131850_g1_i1, c788421_g1_i1, c884065_g1_i1, c1128313_g1_i1, c623963_g1_i1, c1378539_g1_i1, c1155349_g1_i2, c1151779_g1_i1, c156165_g1_i2, c519646_g2_i1, c1494466_g1_i1, c1144525_g1_i4, c518457_g1_i1, c612040_g1_i1, c1149413_g1_i4, c13541_g1_i2
GO:0005871	kinesin complex	C	0.0168162	0.000436991	5	34	240	14498	OVER	c1147365_g1_i1, c1129714_g2_i1, c1132157_g1_i1, c1135398_g1_i2, c1142903_g1_i2	c94840_g1_i1, c1145632_g1_i1, c992010_g1_i2, c1129934_g1_i2, c1156699_g1_i1, c1156252_g1_i1, c1152060_g1_i4, c1123864_g1_i1, c605671_g1_i1, c1019831_g1_i1, c1143837_g2_i3, c1124707_g1_i2, c1150820_g1_i2, c1156169_g1_i1, c1152284_g1_i2, c1156661_g1_i1, c207084_g1_i1, c289008_g1_i1, c1150712_g1_i3, c1119998_g1_i3, c1125148_g1_i3, c156003_g1_i1, c1140120_g2_i4, c1114026_g2_i1, c587168_g1_i1, c114226…
GO:0045168	cell-cell signaling involved in cell fate commitment	P	0.0173864	0.000460023	17	390	228	14142	OVER	c1131197_g3_i2, c1132346_g2_i1, c1135647_g1_i1, c1158396_g1_i1, c1154555_g1_i1, c1155973_g1_i1, c1134282_g2_i1, c1122783_g1_i1, c1142834_g1_i2, c1147490_g1_i1, c1151874_g1_i1, c1101463_g6_i3, c1140673_g1_i2, c1157242_g3_i3, c1139163_g2_i1, c1099220_g1_i6, c1139218_g4_i3	c891074_g1_i2, c1117370_g3_i5, c1243346_g1_i1, c1362015_g1_i1, c1156172_g2_i1, c882883_g1_i1, c763793_g1_i1, c486315_g1_i1, c1133733_g2_i1, c780501_g1_i1, c1137830_g2_i1, c1120237_g1_i2, c1130460_g1_i1, c502910_g1_i1, c1151063_g2_i2, c1092525_g7_i2, c520659_g1_i1, c1094185_g2_i1, c1153335_g1_i4, c556472_g1_i4, c1138495_g1_i1, c1139401_g1_i2, c146446_g1_i1, c1123164_g1_i2, c1153212_g1_i1, c1142480…
GO:0031109	microtubule polymerization or depolymerization	P	0.01741	0.000462703	6	54	239	14478	OVER	c1158100_g2_i1, c1129714_g2_i1, c1104302_g1_i2, c1142903_g1_i2, c1138056_g1_i1, c1142543_g2_i1	c1158469_g2_i1, c992010_g1_i2, c1158752_g1_i1, c1148108_g1_i2, c1157106_g1_i2, c95292_g1_i1, c1156252_g1_i1, c1152060_g1_i4, c230439_g1_i1, c1039592_g1_i1, c777942_g1_i1, c1124096_g2_i1, c1250639_g1_i1, c148339_g1_i1, c1117441_g1_i1, c1357068_g1_i1, c605671_g1_i1, c1356441_g1_i1, c1158914_g1_i1, c320929_g1_i1, c1158634_g1_i1, c697649_g1_i1, c1128828_g2_i1, c208554_g1_i1, c1158652_g1_i2, c1155061_…
GO:0033043	regulation of organelle organization	P	0.0180146	0.000485156	18	429	227	14103	OVER	c1147365_g1_i1, c1158100_g2_i1, c1141070_g2_i1, c1129714_g2_i1, c1088982_g3_i1, c1158278_g1_i1, c1137288_g1_i1, c1128126_g1_i1, c1142834_g1_i2, c1128126_g2_i1, c1135398_g1_i2, c1147611_g1_i1, c1123095_g2_i1, c1104302_g1_i2, c1137290_g1_i1, c1153065_g1_i1, c1138056_g1_i1, c1142543_g2_i1	c461404_g1_i1, c1109079_g2_i3, c88038_g1_i1, c1145632_g1_i1, c1108135_g2_i1, c612986_g1_i1, c1158469_g2_i1, c1106394_g1_i1, c850773_g1_i1, c1157861_g2_i1, c1251829_g1_i1, c1089044_g3_i3, c1131386_g1_i2, c1120079_g2_i2, c1122871_g1_i1, c1158752_g1_i1, c1134817_g1_i1, c1148108_g1_i2, c282009_g1_i1, c1094410_g3_i1, c1097990_g1_i1, c257343_g1_i1, c633467_g1_i1, c1189200_g1_i1, c1498743_g1_i1, c585849…
GO:0007319	negative regulation of oskar mRNA translation	P	0.0183242	0.000495658	3	7	242	14525	OVER	c1132346_g2_i1, c1099220_g1_i6, c1139218_g4_i3	c1128313_g1_i1, c1155349_g1_i2, c1151779_g1_i1, c1154573_g1_i2, c1135404_g1_i2, c1002678_g2_i2, c13541_g1_i2
GO:0042393	histone binding	F	0.0186707	0.000509441	4	19	241	14513	OVER	c1130433_g2_i5, c1128126_g1_i1, c1128126_g2_i1, c1123095_g2_i1	c1154716_g1_i1, c599974_g1_i1, c1118732_g3_i1, c1121988_g1_i2, c579365_g1_i2, c1377134_g1_i1, c496411_g1_i1, c379383_g1_i1, c1149741_g1_i1, c1142349_g1_i1, c94754_g1_i1, c1466801_g1_i1, c1115412_g4_i1, c1118186_g1_i1, c1471507_g1_i1, c1072005_g2_i2, c1149088_g2_i3, c1118956_g1_i1, c1182626_g1_i1
GO:0051304	chromosome separation	P	0.0186707	0.000509441	4	19	241	14513	OVER	c1155514_g1_i1, c1154555_g1_i1, c1147611_g1_i1, c1108712_g2_i4	c502910_g1_i1, c520659_g1_i1, c146446_g1_i1, c1147156_g2_i1, c1114417_g1_i1, c1365227_g1_i1, c626235_g3_i1, c1120438_g5_i1, c1359829_g1_i1, c586245_g1_i1, c922537_g1_i1, c1139019_g1_i2, c1127711_g1_i1, c1107558_g1_i3, c1473949_g1_i1, c590859_g1_i2, c1156049_g3_i1, c1139721_g1_i1, c731689_g2_i1
GO:0045727	positive regulation of translation	P	0.0188261	0.000519855	7	78	238	14454	OVER	c1132346_g2_i1, c1132028_g1_i6, c1158798_g1_i4, c1104302_g1_i2, c1157242_g3_i3, c1099220_g1_i6, c1139218_g4_i3	c780501_g1_i1, c1100059_g1_i4, c1128213_g4_i1, c1141901_g2_i2, c1086043_g1_i2, c788421_g1_i1, c1361633_g1_i1, c71618_g1_i1, c1076827_g2_i1, c1143139_g1_i2, c1240839_g1_i1, c911140_g1_i1, c1165161_g1_i1, c134462_g1_i1, c304304_g1_i1, c851300_g1_i1, c1354180_g1_i1, c928373_g1_i1, c1178902_g1_i1, c1106317_g2_i1, c1136590_g1_i1, c884065_g1_i1, c1167984_g1_i1, c1128313_g1_i1, c156790_g1_i1, c623963_g1…
GO:0071822	protein complex subunit organization	P	0.0188261	0.000520352	41	1417	204	13115	OVER	c1114226_g1_i1, c1149862_g1_i1, c1147365_g1_i1, c1158100_g2_i1, c1141070_g2_i1, c1129714_g2_i1, c1156960_g1_i1, c1155514_g1_i1, c1137288_g1_i1, c1154555_g1_i1, c1157662_g1_i2, c1158366_g1_i1, c1055764_g3_i1, c1106541_g3_i1, c1144641_g1_i1, c1134282_g2_i1, c1103576_g1_i3, c1122783_g1_i1, c1142834_g1_i2, c1145510_g2_i4, c1083387_g2_i1, c1135682_g1_i2, c1130990_g2_i2, c1151874_g1_i1, c1132157_g1_i1,…	c1146689_g1_i1, c461404_g1_i1, c891074_g1_i2, c94840_g1_i1, c1145632_g1_i1, c1147299_g1_i2, c560053_g1_i1, c876697_g1_i1, c1136301_g1_i1, c1158469_g2_i1, c1129874_g1_i1, c437318_g1_i2, c98049_g1_i2, c850773_g1_i1, c1157861_g2_i1, c992010_g1_i2, c1362015_g1_i1, c1251829_g1_i1, c1089044_g3_i3, c1114375_g2_i4, c1078463_g1_i3, c1156172_g2_i1, c1101299_g2_i1, c1006239_g1_i2, c1120079_g2_i2, c1122871_g…
GO:0031497	chromatin assembly	P	0.0194497	0.000549759	8	104	237	14428	OVER	c1128126_g1_i1, c1122783_g1_i1, c1145510_g2_i4, c1128126_g2_i1, c1052302_g1_i2, c1123095_g2_i1, c1065888_g1_i1, c1151257_g1_i1	c1098605_g6_i1, c1153008_g2_i3, c1133015_g1_i4, c282009_g1_i1, c633467_g1_i1, c585849_g1_i1, c1154716_g1_i1, c1105569_g2_i1, c1118732_g3_i1, c1108627_g6_i1, c579365_g1_i2, c1155501_g1_i1, c843783_g1_i1, c1106704_g2_i1, c1140295_g1_i1, c1131850_g1_i1, c1143519_g4_i7, c552261_g1_i1, c1115412_g2_i1, c1147435_g2_i1, c1139279_g5_i5, c143424_g1_i2, c1157974_g1_i1, c1118287_g1_i3, c1239569_g1_i1, c13569…
GO:0007398	ectoderm development	P	0.0194497	0.000552732	6	56	239	14476	OVER	c1134282_g2_i1, c1122783_g1_i1, c1147490_g1_i1, c1157193_g1_i1, c1151874_g1_i1, c1101463_g6_i3	c1156172_g2_i1, c1133733_g2_i1, c1142480_g1_i1, c1113166_g3_i1, c1124516_g1_i1, c1460218_g1_i1, c1121600_g1_i2, c1153824_g1_i1, c529913_g2_i1, c1155851_g1_i1, c1111388_g1_i1, c1156690_g1_i2, c286034_g1_i1, c1161939_g1_i1, c1157342_g1_i2, c143615_g1_i1, c1156977_g1_i1, c1147481_g1_i2, c1156179_g1_i1, c1129073_g1_i1, c1133161_g2_i1, c1119139_g1_i3, c1157280_g1_i1, c1085870_g1_i1, c1154976_g1_i1, c1…
GO:0007131	reciprocal meiotic recombination	P	0.0194497	0.000553671	5	36	240	14496	OVER	c1147365_g1_i1, c1147067_g1_i2, c1129714_g2_i1, c1154555_g1_i1, c1108712_g2_i4	c1145632_g1_i1, c502910_g1_i1, c520659_g1_i1, c146446_g1_i1, c892095_g1_i1, c1141446_g1_i3, c205402_g1_i2, c1365227_g1_i1, c1137597_g4_i1, c605671_g1_i1, c626235_g3_i1, c1143837_g2_i3, c1142499_g3_i1, c1124707_g1_i2, c1066703_g1_i1, c1150820_g1_i2, c897061_g1_i2, c819388_g1_i1, c1156169_g1_i1, c907074_g1_i1, c1152284_g1_i2, c1473949_g1_i1, c1150712_g1_i3, c508975_g1_i1, c590859_g1_i2, c1149310_g1…
GO:0060810	intracellular mRNA localization involved in pattern specification process	P	0.0203478	0.000585361	13	257	232	14275	OVER	c1132346_g2_i1, c1129714_g2_i1, c1132028_g1_i6, c1103576_g1_i3, c1158798_g1_i4, c1101463_g6_i3, c1104302_g1_i2, c1157242_g3_i3, c1142903_g1_i2, c1118916_g3_i2, c1099220_g1_i6, c1139005_g3_i2, c1139218_g4_i3	c1145632_g1_i1, c6481_g1_i1, c141540_g1_i1, c794968_g1_i1, c1133043_g1_i1, c1129934_g1_i2, c780501_g1_i1, c1158192_g1_i3, c257343_g1_i1, c1156271_g1_i2, c939949_g1_i1, c236097_g2_i1, c1124306_g1_i1, c1129108_g1_i3, c867125_g2_i2, c1123164_g1_i2, c272104_g1_i1, c1249019_g1_i1, c1151404_g1_i2, c509554_g1_i2, c1458790_g1_i1, c1461206_g1_i1, c1152225_g1_i2, c1152128_g1_i1, c1152060_g1_i4, c267422_g1_…
GO:0000977	RNA polymerase II regulatory region sequence-specific DNA binding	F	0.0222857	0.000655462	8	107	237	14425	OVER	c1134282_g2_i1, c1122783_g1_i1, c1147490_g1_i1, c1151874_g1_i1, c1151546_g1_i1, c1139680_g4_i15, c1101463_g6_i3, c1154064_g1_i3	c1066459_g2_i1, c1156172_g2_i1, c1158752_g1_i1, c1133733_g2_i1, c1123215_g1_i2, c1126545_g1_i1, c1151685_g2_i2, c1118576_g2_i2, c116555_g1_i1, c1135127_g2_i8, c1153073_g1_i3, c1101871_g1_i4, c1120369_g1_i1, c1101580_g2_i2, c1088473_g1_i1, c230439_g1_i1, c1118050_g2_i1, c1385777_g1_i1, c1113166_g3_i1, c724235_g1_i1, c1146082_g2_i2, c1055066_g2_i3, c1153034_g2_i2, c1121600_g1_i2, c1110797_g1_i5, c1…
GO:0000781	chromosome, telomeric region	C	0.0227974	0.000673203	3	8	242	14524	OVER	c1128126_g1_i1, c1128126_g2_i1, c1158798_g1_i4	c599974_g1_i1, c1118732_g3_i1, c579365_g1_i2, c1018473_g2_i1, c1119646_g1_i2, c1150783_g1_i1, c1118186_g1_i1, c1471507_g1_i1
GO:0007307	eggshell chorion gene amplification	P	0.0233195	0.000692307	5	38	240	14494	OVER	c1154555_g1_i1, c1083387_g2_i1, c1150288_g1_i1, c1123095_g2_i1, c1139163_g2_i1	c541579_g1_i1, c692790_g1_i1, c1144239_g1_i2, c1154160_g3_i1, c1126790_g1_i1, c1365227_g1_i1, c1154555_g2_i1, c1354414_g1_i1, c1082780_g1_i1, c496411_g1_i1, c1468602_g1_i1, c279380_g1_i1, c1122070_g1_i1, c1154160_g2_i2, c1189222_g1_i1, c1112512_g1_i2, c1134303_g2_i2, c1473949_g1_i1, c508975_g1_i1, c1124680_g2_i3, c590859_g1_i2, c1139737_g1_i1, c1114731_g1_i1, c94754_g1_i1, c1164958_g1_i1, c113073…
GO:0000792	heterochromatin	C	0.0237278	0.000709087	4	21	241	14511	OVER	c1128126_g1_i1, c1122783_g1_i1, c1128126_g2_i1, c1158798_g1_i4	c599974_g1_i1, c1118732_g3_i1, c1108627_g6_i1, c579365_g1_i2, c1239569_g1_i1, c1356967_g1_i1, c897061_g1_i2, c1143513_g1_i1, c1142321_g3_i1, c290823_g1_i1, c207084_g1_i1, c1133826_g1_i1, c1079312_g1_i8, c1139737_g1_i1, c1119998_g1_i3, c1150783_g1_i1, c1138916_g1_i2, c1118186_g1_i1, c1471507_g1_i1, c1125148_g5_i2, c1156322_g1_i4
GO:0002752	cell surface pattern recognition receptor signaling pathway	P	0.0262362	0.000812355	2	1	243	14531	OVER	c1156159_g3_i1, c1154718_g1_i1	c1145763_g1_i1
GO:0002252	immune effector process	P	0.0278914	0.000874853	12	235	233	14297	OVER	c1149862_g1_i1, c1134583_g2_i1, c1142834_g1_i2, c1156159_g3_i1, c1104744_g2_i2, c1151874_g1_i1, c1132157_g1_i1, c1154718_g1_i1, c1157297_g1_i2, c1144874_g1_i4, c1153065_g1_i1, c1150342_g1_i2	c94840_g1_i1, c1129874_g1_i1, c1145352_g1_i1, c1121979_g1_i5, c1114375_g2_i4, c1131386_g1_i2, c92023_g1_i1, c1158752_g1_i1, c909716_g1_i1, c1133733_g2_i1, c1151747_g1_i2, c1130583_g1_i2, c1360505_g1_i1, c1132153_g1_i1, c1153000_g2_i2, c609607_g2_i1, c1158840_g1_i2, c1466160_g1_i1, c314984_g1_i1, c87734_g2_i1, c1151685_g2_i2, c1469828_g1_i1, c1138067_g4_i4, c1152899_g2_i3, c1146524_g4_i2, c724341_…
GO:0010948	negative regulation of cell cycle process	P	0.0284137	0.0009051	13	270	232	14262	OVER	c1141070_g2_i1, c1088982_g3_i1, c1154555_g1_i1, c1134282_g2_i1, c1122783_g1_i1, c1146461_g1_i2, c1147611_g1_i1, c1150288_g1_i1, c1101463_g6_i3, c1123095_g2_i1, c1139163_g2_i1, c1065888_g1_i1, c1118320_g1_i2	c88038_g1_i1, c1251829_g1_i1, c1089044_g3_i3, c1156172_g2_i1, c1006239_g1_i2, c1122871_g1_i1, c1153008_g2_i3, c1134817_g1_i1, c176865_g1_i1, c1120237_g1_i2, c926540_g2_i1, c520659_g1_i1, c1154716_g1_i1, c1136083_g1_i3, c147181_g1_i1, c1108627_g6_i1, c1128403_g1_i1, c1142480_g1_i1, c1154135_g2_i1, c1460457_g1_i1, c1106704_g2_i1, c1140295_g1_i1, c1095490_g1_i2, c1143519_g4_i7, c1136235_g3_i1, c1363…
GO:0007338	single fertilization	P	0.0284137	0.000906176	6	62	239	14470	OVER	c1147365_g1_i1, c1150955_g1_i1, c1129714_g2_i1, c1135398_g1_i2, c1065888_g1_i1, c1151257_g1_i1	c1145632_g1_i1, c992010_g1_i2, c1153008_g2_i3, c1097990_g1_i1, c1151344_g1_i2, c1154716_g1_i1, c1469828_g1_i1, c1145754_g1_i1, c1108627_g6_i1, c1156699_g1_i1, c233127_g1_i1, c933835_g1_i1, c1115412_g2_i1, c143424_g1_i2, c1136177_g1_i1, c50609_g1_i2, c1123864_g1_i1, c6809_g1_i1, c1144722_g1_i1, c605671_g1_i1, c992272_g1_i1, c1145002_g3_i3, c1143837_g2_i3, c1124707_g1_i2, c714493_g3_i1, c1146491_g3…
GO:0007259	JAK-STAT cascade	P	0.0285108	0.000916009	8	113	237	14419	OVER	c1147400_g3_i1, c1146623_g3_i1, c1134583_g2_i1, c1144959_g7_i4, c1118916_g3_i2, c1153065_g1_i1, c1156443_g1_i1, c1150342_g1_i2	c1106394_g1_i1, c1097990_g1_i1, c1149472_g2_i1, c1105598_g1_i1, c1121567_g1_i1, c1137022_g2_i1, c933325_g2_i1, c1146424_g1_i1, c1150278_g1_i2, c1139505_g1_i1, c1277474_g1_i1, c1157494_g1_i2, c1155237_g1_i1, c1123588_g1_i13, c1103657_g2_i4, c1123387_g3_i2, c1363737_g1_i1, c798591_g1_i1, c936927_g1_i2, c1156713_g2_i1, c1157974_g1_i1, c151663_g1_i1, c1111158_g2_i2, c1141179_g3_i5, c1105973_g2_i2, c1…
GO:0045451	pole plasm oskar mRNA localization	P	0.0289911	0.000938288	12	237	233	14295	OVER	c1132346_g2_i1, c1129714_g2_i1, c1132028_g1_i6, c1103576_g1_i3, c1158798_g1_i4, c1104302_g1_i2, c1157242_g3_i3, c1142903_g1_i2, c1118916_g3_i2, c1099220_g1_i6, c1139005_g3_i2, c1139218_g4_i3	c1145632_g1_i1, c6481_g1_i1, c141540_g1_i1, c794968_g1_i1, c1133043_g1_i1, c1129934_g1_i2, c780501_g1_i1, c1158192_g1_i3, c257343_g1_i1, c1156271_g1_i2, c939949_g1_i1, c236097_g2_i1, c1124306_g1_i1, c1129108_g1_i3, c867125_g2_i2, c1123164_g1_i2, c272104_g1_i1, c1249019_g1_i1, c1151404_g1_i2, c509554_g1_i2, c1458790_g1_i1, c1461206_g1_i1, c1152225_g1_i2, c1152128_g1_i1, c1152060_g1_i4, c788421_g1_…
GO:0006270	DNA replication initiation	P	0.0295086	0.000958523	4	23	241	14509	OVER	c1144641_g1_i1, c1146461_g1_i2, c1139163_g2_i1, c1108712_g2_i4	c520659_g1_i1, c1143113_g1_i1, c1139906_g2_i1, c692790_g1_i1, c279380_g2_i1, c282561_g2_i1, c1154555_g2_i1, c284618_g2_i1, c278691_g1_i1, c1108450_g1_i1, c1156661_g1_i1, c1158668_g1_i1, c1153910_g1_i2, c284618_g1_i1, c448013_g1_i1, c1139737_g1_i1, c520659_g2_i1, c269336_g1_i1, c1110211_g1_i3, c731689_g2_i1, c1168150_g1_i1, c1482312_g1_i1, c692790_g2_i1
GO:0000398	mRNA splicing, via spliceosome	P	0.0313792	0.00103782	16	383	229	14149	OVER	c1132346_g2_i1, c1098782_g1_i1, c1088982_g3_i1, c1132028_g1_i6, c1106541_g3_i1, c1158798_g1_i4, c1151874_g1_i1, c1135027_g1_i2, c1153486_g1_i1, c1106618_g4_i5, c1157242_g3_i3, c1097354_g1_i4, c1134008_g1_i5, c1099220_g1_i6, c1105506_g3_i3, c1139218_g4_i3	c1498848_g1_i1, c1135215_g2_i3, c1150350_g1_i1, c403499_g1_i1, c1154110_g2_i1, c1139242_g2_i5, c1129442_g2_i1, c1133733_g2_i1, c632943_g2_i1, c973229_g1_i1, c1148249_g1_i1, c904634_g1_i2, c735935_g1_i1, c876240_g1_i1, c780501_g1_i1, c1053052_g1_i2, c350185_g1_i1, c1138329_g4_i1, c445118_g1_i1, c1150313_g1_i2, c1132030_g1_i2, c215099_g1_i1, c1138467_g1_i1, c1136083_g1_i3, c306812_g2_i1, c1139401_g…
GO:0007411	axon guidance	P	0.0343142	0.0011511	26	794	219	13738	OVER	c1132346_g2_i1, c1152016_g1_i1, c1129714_g2_i1, c1134583_g2_i1, c1156031_g1_i1, c1138031_g1_i6, c1103576_g1_i3, c1142834_g1_i2, c1147490_g1_i1, c1145703_g1_i2, c1151810_g4_i2, c1151874_g1_i1, c1150097_g2_i2, c1151546_g1_i1, c1135027_g1_i2, c1139680_g4_i15, c1101463_g6_i3, c1104302_g1_i2, c1157312_g1_i1, c1157242_g3_i3, c1142903_g1_i2, c1157670_g2_i1, c1099220_g1_i6, c1151246_g2_i1, c1150342_g1_i2…	c1128675_g2_i3, c1146689_g1_i1, c891074_g1_i2, c88038_g1_i1, c1145632_g1_i1, c1066459_g2_i1, c560053_g1_i1, c876697_g1_i1, c1158469_g2_i1, c1124256_g1_i1, c1135129_g1_i5, c1362015_g1_i1, c1362927_g1_i1, c1157143_g1_i2, c1114375_g2_i4, c1156172_g2_i1, c1153950_g1_i2, c1133733_g2_i1, c93994_g1_i1, c1123835_g3_i1, c623369_g1_i1, c1123215_g1_i2, c904634_g1_i2, c1126545_g1_i1, c1090423_g1_i4, c1151890…
GO:0030111	regulation of Wnt receptor signaling pathway	P	0.0360966	0.00121516	7	91	238	14441	OVER	c1147490_g1_i1, c1145703_g1_i2, c1135027_g1_i2, c1135398_g1_i2, c1101463_g6_i3, c1153065_g1_i1, c1156443_g1_i1	c1124483_g2_i1, c1157143_g1_i2, c1157880_g1_i1, c926540_g2_i1, c1106164_g1_i3, c1156780_g1_i1, c1129616_g2_i1, c1458790_g1_i1, c1132583_g1_i2, c1492917_g1_i1, c1135406_g7_i1, c1134482_g3_i1, c253430_g1_i1, c1130559_g3_i3, c1151089_g1_i1, c889708_g1_i1, c1146697_g1_i5, c1153871_g1_i2, c1156251_g1_i1, c65248_g1_i1, c1055041_g1_i1, c1087976_g1_i1, c1148938_g2_i2, c1158022_g1_i1, c1145847_g2_i1, c113…
GO:0000776	kinetochore	C	0.0404938	0.00138609	8	121	237	14411	OVER	c1149862_g1_i1, c1129714_g2_i1, c1132157_g1_i1, c1147611_g1_i1, c1104302_g1_i2, c1137290_g1_i1, c1142903_g1_i2, c1144874_g1_i4	c94840_g1_i1, c1129874_g1_i1, c992010_g1_i2, c1114375_g2_i4, c1158752_g1_i1, c1130583_g1_i2, c1360505_g1_i1, c1097990_g1_i1, c926540_g2_i1, c1145754_g1_i1, c1135406_g7_i1, c1156252_g1_i1, c1109878_g1_i1, c1152060_g1_i4, c1080734_g2_i2, c230439_g1_i1, c1039592_g1_i1, c233127_g1_i1, c1113629_g3_i2, c933835_g1_i1, c912307_g2_i1, c1153955_g2_i1, c1130784_g1_i1, c1351446_g1_i1, c618168_g1_i1, c1117923…
GO:0051299	centrosome separation	P	0.0404938	0.00138609	8	121	237	14411	OVER	c1114226_g1_i1, c1149862_g1_i1, c1129714_g2_i1, c1132157_g1_i1, c1147611_g1_i1, c1104302_g1_i2, c1142903_g1_i2, c1144874_g1_i4	c94840_g1_i1, c1129874_g1_i1, c992010_g1_i2, c1114375_g2_i4, c1158752_g1_i1, c1130583_g1_i2, c1360505_g1_i1, c926540_g2_i1, c1145754_g1_i1, c590462_g1_i1, c1136300_g1_i1, c1135406_g7_i1, c1156252_g1_i1, c1109878_g1_i1, c1152060_g1_i4, c579678_g2_i1, c230439_g1_i1, c1039592_g1_i1, c233127_g1_i1, c933835_g1_i1, c912307_g2_i1, c1153955_g2_i1, c1151948_g1_i2, c1130784_g1_i1, c1154118_g1_i1, c1130554_…
GO:0051315	attachment of spindle microtubules to kinetochore involved in mitotic sister chromatid segregation	P	0.0413255	0.00143144	3	11	242	14521	OVER	c1129714_g2_i1, c1104302_g1_i2, c1142903_g1_i2	c992010_g1_i2, c1156252_g1_i1, c1152060_g1_i4, c1039592_g1_i1, c605671_g1_i1, c697649_g1_i1, c1125148_g1_i3, c680772_g2_i1, c1142464_g1_i1, c1125148_g5_i2, c680772_g1_i1
GO:0045931	positive regulation of mitotic cell cycle	P	0.0413255	0.00143963	4	26	241	14506	OVER	c1156960_g1_i1, c1151874_g1_i1, c1150288_g1_i1, c1101463_g6_i3	c1133733_g2_i1, c1460457_g1_i1, c541579_g1_i1, c304576_g2_i1, c1242147_g1_i1, c1092236_g1_i1, c1140643_g1_i4, c1155359_g1_i1, c1156690_g1_i2, c1157342_g1_i2, c1144890_g1_i2, c1151492_g1_i1, c1142605_g6_i2, c1154257_g1_i1, c1156661_g1_i1, c244772_g1_i2, c1124682_g1_i1, c1158668_g1_i1, c1153910_g1_i2, c508975_g1_i1, c1153770_g1_i2, c1164958_g1_i1, c938353_g1_i1, c1040690_g1_i1, c1139981_g2_i3, c146…
GO:0005819	spindle	C	0.0413255	0.00144	15	358	230	14174	OVER	c1149862_g1_i1, c1147365_g1_i1, c1141070_g2_i1, c1129714_g2_i1, c1137288_g1_i1, c1142834_g1_i2, c1155343_g1_i1, c1132157_g1_i1, c1135398_g1_i2, c1104302_g1_i2, c1137290_g1_i1, c1142903_g1_i2, c1144874_g1_i4, c1153065_g1_i1, c1142543_g2_i1	c891074_g1_i2, c94840_g1_i1, c1145632_g1_i1, c1158469_g2_i1, c1129874_g1_i1, c992010_g1_i2, c1362015_g1_i1, c1251829_g1_i1, c1089044_g3_i3, c1114375_g2_i4, c1122871_g1_i1, c1151592_g1_i4, c1130583_g1_i2, c1133015_g1_i4, c1123835_g3_i1, c1133624_g4_i1, c1360505_g1_i1, c1156102_g1_i2, c1097990_g1_i1, c585849_g1_i1, c1115654_g5_i1, c1113713_g1_i1, c1110016_g1_i1, c926540_g2_i1, c556472_g1_i4, c11421…
GO:0030855	epithelial cell differentiation	P	0.0432149	0.00152115	19	516	226	14016	OVER	c1114226_g1_i1, c1149862_g1_i1, c1132346_g2_i1, c1158100_g2_i1, c1129714_g2_i1, c1132028_g1_i6, c1158366_g1_i1, c1145703_g1_i2, c1132157_g1_i1, c1135027_g1_i2, c1153486_g1_i1, c1101463_g6_i3, c1157297_g1_i2, c1157242_g3_i3, c1144874_g1_i4, c1153065_g1_i1, c1099220_g1_i6, c1139005_g3_i2, c1139218_g4_i3	c461404_g1_i1, c1149403_g1_i2, c94840_g1_i1, c1145632_g1_i1, c876697_g1_i1, c1129874_g1_i1, c850773_g1_i1, c1135129_g1_i5, c1139242_g2_i5, c1114375_g2_i4, c1131386_g1_i2, c1120079_g2_i2, c1130959_g1_i2, c627815_g1_i2, c1158752_g1_i1, c1147445_g2_i4, c1133733_g2_i1, c1130583_g1_i2, c973229_g1_i1, c1360505_g1_i1, c1126330_g14_i1, c735935_g1_i1, c1158192_g1_i3, c350185_g1_i1, c257343_g1_i1, c1156271…
GO:0031940	positive regulation of chromatin silencing at telomere	P	0.0443133	0.00160692	2	2	243	14530	OVER	c1128126_g1_i1, c1128126_g2_i1	c1118732_g3_i1, c579365_g1_i2
GO:0035371	microtubule plus end	C	0.0445777	0.00162177	6	70	239	14462	OVER	c1149862_g1_i1, c1129714_g2_i1, c1132157_g1_i1, c1135398_g1_i2, c1142903_g1_i2, c1144874_g1_i4	c94840_g1_i1, c1145632_g1_i1, c1129874_g1_i1, c1114375_g2_i4, c1130583_g1_i2, c1360505_g1_i1, c1135406_g7_i1, c1156252_g1_i1, c1109878_g1_i1, c1152060_g1_i4, c1039592_g1_i1, c1130784_g1_i1, c1130554_g1_i1, c1111158_g2_i2, c1123835_g2_i1, c1123864_g1_i1, c1058000_g1_i1, c529913_g2_i1, c605671_g1_i1, c1138771_g2_i4, c896046_g2_i4, c1124707_g1_i2, c1153569_g1_i1, c1355060_g1_i1, c1150820_g1_i2, c117…
GO:0035114	imaginal disc-derived appendage morphogenesis	P	0.0483218	0.00178652	27	864	218	13668	OVER	c1101027_g1_i1, c1150568_g1_i1, c1147365_g1_i1, c1158278_g1_i1, c1134583_g2_i1, c1156031_g1_i1, c1158366_g1_i1, c1155973_g1_i1, c1134282_g2_i1, c1122783_g1_i1, c1142834_g1_i2, c1147490_g1_i1, c1132232_g1_i1, c1145703_g1_i2, c1157193_g1_i1, c1151874_g1_i1, c1151546_g1_i1, c1135027_g1_i2, c1139680_g4_i15, c1101463_g6_i3, c1157297_g1_i2, c1153065_g1_i1, c1065888_g1_i1, c1152513_g1_i1, c1154064_g1_i3…	c1122124_g1_i1, c1149403_g1_i2, c1066459_g2_i1, c876697_g1_i1, c1158469_g2_i1, c1106394_g1_i1, c850773_g1_i1, c1135129_g1_i5, c516139_g1_i1, c1157606_g1_i1, c1139242_g2_i5, c1156172_g2_i1, c1101299_g2_i1, c1126334_g1_i1, c1153008_g2_i3, c1147445_g2_i4, c1133733_g2_i1, c1151747_g1_i2, c973229_g1_i1, c623369_g1_i1, c1123215_g1_i2, c55239_g1_i1, c1126330_g14_i1, c923064_g1_i1, c735935_g1_i1, c115189…

## Sheet: cluster9
GO-ID	Term	Category	FDR	P-Value	#Test	#Ref	#notAnnotTest	#notAnnotRef	Over/Under	TestSeqs	RefSeqs
GO:0032991	macromolecular complex	C	0.00841001	2.38786e-06	27	3901	18	10831	OVER	c1041738_g1_i1, c1182587_g1_i1, c954997_g1_i1, c1037604_g1_i1, c561173_g1_i1, c1128286_g8_i1, c1084479_g3_i1, c15183_g1_i1, c1463247_g1_i1, c825779_g1_i1, c1170443_g1_i1, c1009417_g1_i1, c494916_g1_i1, c502627_g1_i1, c419271_g1_i1, c221848_g1_i1, c919377_g1_i1, c305980_g1_i1, c1107399_g1_i1, c1171688_g1_i1, c967739_g1_i1, c1350510_g1_i1, c403499_g1_i1, c521547_g1_i1, c313569_g1_i1, c1109380_g3_i1…	c1109527_g1_i1, c1119750_g1_i1, c1498848_g1_i1, c1135215_g2_i3, c1089799_g3_i1, c1158313_g1_i1, c461404_g1_i1, c1109079_g2_i3, c1131596_g1_i1, c1105141_g2_i1, c290266_g2_i1, c1105506_g3_i3, c891074_g1_i2, c88038_g1_i1, c94840_g1_i1, c1145632_g1_i1, c1066459_g2_i1, c1108135_g2_i1, c1127812_g1_i2, c1154121_g1_i2, c612986_g1_i1, c1147299_g1_i2, c1137290_g1_i1, c560053_g1_i1, c1150867_g1_i1, c1150350…
GO:0003735	structural constituent of ribosome	F	0.0301426	2.84834e-05	7	289	38	14443	OVER	c561173_g1_i1, c1128286_g8_i1, c494916_g1_i1, c305980_g1_i1, c1350510_g1_i1, c521547_g1_i1, c1249107_g1_i1	c1127812_g1_i2, c991595_g1_i1, c168704_g1_i1, c1052285_g1_i3, c1251972_g1_i1, c712707_g1_i1, c1118767_g3_i1, c1170362_g1_i1, c198516_g1_i1, c1161144_g1_i1, c1130180_g1_i1, c1015076_g3_i1, c891450_g1_i1, c1140811_g1_i1, c1144598_g3_i4, c1241056_g1_i1, c223461_g1_i1, c1095271_g10_i2, c734660_g1_i1, c1112349_g1_i1, c1165959_g1_i1, c1356827_g1_i1, c1037905_g1_i3, c1138458_g1_i5, c1108847_g1_i1, c1120…
GO:0005840	ribosome	C	0.0467109	4.96572e-05	7	316	38	14416	OVER	c561173_g1_i1, c1128286_g8_i1, c494916_g1_i1, c305980_g1_i1, c1350510_g1_i1, c521547_g1_i1, c1249107_g1_i1	c1127812_g1_i2, c991595_g1_i1, c168704_g1_i1, c1052285_g1_i3, c1251972_g1_i1, c712707_g1_i1, c1118767_g3_i1, c888480_g1_i1, c1170362_g1_i1, c198516_g1_i1, c1161144_g1_i1, c1130180_g1_i1, c1470294_g1_i1, c1139401_g1_i2, c1015076_g3_i1, c891450_g1_i1, c1140811_g1_i1, c1144598_g3_i4, c1241056_g1_i1, c223461_g1_i1, c1095271_g10_i2, c734660_g1_i1, c1112349_g1_i1, c1176623_g1_i1, c1165959_g1_i1, c13568…

## Sheet: cluster10
GO-ID	Term	Category	FDR	P-Value	#Test	#Ref	#notAnnotTest	#notAnnotRef	Over/Under	TestSeqs	RefSeqs
GO:0005524	ATP binding	F	3.79494E-5	1.14616E-8	47	1123	199	13408	OVER	c956061_g1_i1, c1241242_g1_i1, c151625_g1_i1, c735496_g1_i1, c269403_g1_i1, c782904_g1_i1, c1099957_g2_i1, c84058_g1_i1, c1159999_g1_i1, c1461000_g1_i1, c914997_g1_i1, c748664_g1_i1, c1353292_g1_i1, c1045837_g1_i1, c771430_g1_i1, c1070039_g1_i1, c1006410_g1_i1, c1466710_g1_i1, c12221_g1_i1, c1012301_g1_i1, c892095_g1_i1, c1160054_g1_i1, c392992_g1_i1, c624908_g1_i1, c1473466_g1_i1, c1471688_g1_i1…	c1146689_g1_i1, c25077_g1_i1, c891074_g1_i2, c1156559_g1_i2, c1152271_g1_i1, c1171119_g1_i1, c1155615_g1_i1, c876697_g1_i1, c25542_g1_i1, c850773_g1_i1, c1154110_g2_i1, c18299_g1_i1, c1139242_g2_i5, c1085802_g1_i1, c156886_g2_i1, c1099164_g1_i1, c1155335_g1_i1, c1124792_g1_i1, c882883_g1_i1, c392918_g1_i1, c1154840_g1_i2, c1126334_g1_i1, c160809_g1_i1, c1153008_g2_i3, c141540_g1_i1, c230652_g1_i1…
GO:0006139	nucleobase-containing compound metabolic process	P	1.992798E-4	3.295438E-7	103	3902	143	10629	OVER	c732225_g1_i1, c604502_g1_i1, c519746_g1_i1, c735886_g1_i1, c151625_g1_i1, c1263119_g1_i1, c1043445_g1_i1, c735496_g1_i1, c832543_g1_i1, c628644_g1_i1, c269403_g1_i1, c782904_g1_i1, c980762_g2_i1, c1099957_g2_i1, c1143426_g7_i1, c84058_g1_i1, c1078725_g1_i2, c304304_g1_i1, c599974_g1_i1, c1159999_g1_i1, c1461000_g1_i1, c208494_g1_i1, c901886_g1_i1, c748664_g1_i1, c1050632_g1_i1, c631009_g1_i1, c1…	c1109527_g1_i1, c1125875_g1_i1, c1130018_g2_i1, c1100559_g1_i1, c1117836_g6_i4, c878310_g1_i1, c1128675_g2_i3, c836163_g1_i1, c1122124_g1_i1, c1498848_g1_i1, c1135215_g2_i3, c1089799_g3_i1, c25077_g1_i1, c1350109_g1_i1, c290266_g2_i1, c1125836_g2_i1, c1105506_g3_i3, c1149403_g1_i2, c94840_g1_i1, c1145632_g1_i1, c1156042_g1_i1, c1157423_g1_i2, c1149813_g2_i1, c1066459_g2_i1, c603514_g1_i1, c113757…
GO:0044260	cellular macromolecule metabolic process	P	3.424134E-4	6.471313E-7	123	5031	123	9500	OVER	c1131709_g12_i1, c732225_g1_i1, c604502_g1_i1, c519746_g1_i1, c735886_g1_i1, c151625_g1_i1, c1263119_g1_i1, c1043445_g1_i1, c735496_g1_i1, c832543_g1_i1, c628644_g1_i1, c269403_g1_i1, c782904_g1_i1, c1055041_g1_i1, c1169956_g1_i1, c692732_g1_i1, c980762_g2_i1, c966934_g1_i1, c1099957_g2_i1, c1143426_g7_i1, c1078725_g1_i2, c1131709_g7_i1, c304304_g1_i1, c599974_g1_i1, c1159999_g1_i1, c1461000_g1_i…	c1109527_g1_i1, c1125875_g1_i1, c1130018_g2_i1, c1119750_g1_i1, c1100559_g1_i1, c1117836_g6_i4, c878310_g1_i1, c1128675_g2_i3, c836163_g1_i1, c1122124_g1_i1, c1498848_g1_i1, c1135215_g2_i3, c1242708_g1_i1, c1089799_g3_i1, c1146689_g1_i1, c25077_g1_i1, c1109079_g2_i3, c1350109_g1_i1, c290266_g2_i1, c1125836_g2_i1, c1105506_g3_i3, c891074_g1_i2, c1156760_g2_i1, c1149403_g1_i2, c88038_g1_i1, c94840_…
GO:0043232	intracellular non-membrane-bounded organelle	C	2.289337E-3	8.923711E-6	71	2539	175	11992	OVER	c965543_g1_i1, c956061_g1_i1, c1241242_g1_i1, c735496_g1_i1, c606653_g1_i1, c832543_g1_i1, c269403_g1_i1, c782904_g1_i1, c1169956_g1_i1, c980762_g2_i1, c1356212_g1_i1, c1078725_g1_i2, c1131709_g7_i1, c304304_g1_i1, c599974_g1_i1, c208494_g1_i1, c901886_g1_i1, c1050632_g1_i1, c631009_g1_i1, c1045837_g1_i1, c771430_g1_i1, c788717_g1_i1, c1459744_g1_i1, c12221_g1_i1, c1012301_g1_i1, c279380_g1_i1, c…	c1109527_g1_i1, c1119750_g1_i1, c1146971_g1_i2, c1089799_g3_i1, c461404_g1_i1, c1131596_g1_i1, c1105506_g3_i3, c891074_g1_i2, c88038_g1_i1, c94840_g1_i1, c1359176_g1_i1, c1145632_g1_i1, c1066459_g2_i1, c1108135_g2_i1, c1127812_g1_i2, c1147299_g1_i2, c1137290_g1_i1, c560053_g1_i1, c403499_g1_i1, c1155615_g1_i1, c1158469_g2_i1, c1129874_g1_i1, c991595_g1_i1, c992010_g1_i2, c1362015_g1_i1, c1251829_…
GO:0008094	DNA-dependent ATPase activity	F	3.306156E-3	1.405878E-5	9	78	237	14453	OVER	c735496_g1_i1, c782904_g1_i1, c1461000_g1_i1, c1012301_g1_i1, c892095_g1_i1, c764893_g1_i1, c144977_g1_i1, c523801_g1_i1, c1126819_g5_i1	c1153008_g2_i3, c1154716_g1_i1, c1103494_g1_i1, c1108627_g6_i1, c1128403_g1_i1, c1129883_g1_i3, c1146690_g1_i4, c1106704_g2_i1, c300086_g2_i1, c1143519_g4_i7, c273144_g1_i1, c1115412_g2_i1, c1139906_g2_i1, c1141446_g1_i3, c143424_g1_i2, c1102144_g2_i1, c1134972_g3_i3, c1299307_g1_i1, c1282462_g1_i1, c1173679_g1_i1, c1142499_g3_i1, c1060162_g1_i1, c601748_g1_i1, c1153176_g1_i1, c1131709_g8_i1, c71…
GO:0007126	meiosis	P	9.619845E-3	5.4542E-5	18	355	228	14176	OVER	c1241242_g1_i1, c1043445_g1_i1, c1169956_g1_i1, c1078725_g1_i2, c304304_g1_i1, c1050632_g1_i1, c279380_g1_i1, c911976_g1_i1, c892095_g1_i1, c1160054_g1_i1, c1136021_g4_i1, c93637_g1_i1, c1044060_g1_i1, c1359829_g1_i1, c1114692_g2_i2, c585671_g1_i1, c692790_g1_i1, c922537_g1_i1	c1105506_g3_i3, c1145632_g1_i1, c1137290_g1_i1, c437318_g1_i2, c992010_g1_i2, c282275_g1_i1, c160809_g1_i1, c1148108_g1_i2, c1133015_g1_i4, c1097990_g1_i1, c502910_g1_i1, c1132028_g1_i6, c585849_g1_i1, c1139163_g2_i1, c520659_g1_i1, c1157106_g1_i2, c1466160_g1_i1, c517868_g3_i1, c1114226_g1_i1, c146446_g1_i1, c1469828_g1_i1, c1103494_g1_i1, c1145754_g1_i1, c1118732_g3_i1, c1147156_g2_i1, c1135559…
GO:0031981	nuclear lumen	C	2.314769E-2	1.558491E-4	31	894	215	13637	OVER	c832543_g1_i1, c782904_g1_i1, c980762_g2_i1, c280283_g1_i1, c1078725_g1_i2, c599974_g1_i1, c208494_g1_i1, c901886_g1_i1, c1050632_g1_i1, c788717_g1_i1, c1011853_g1_i1, c1459744_g1_i1, c5654_g1_i1, c1458786_g1_i1, c564797_g1_i1, c1462642_g1_i1, c723350_g1_i1, c565540_g1_i1, c722093_g1_i1, c1136021_g4_i1, c144977_g1_i1, c523801_g1_i1, c743963_g1_i1, c864552_g1_i1, c572329_g1_i1, c973233_g2_i1, c585…	c1109527_g1_i1, c1119750_g1_i1, c1089799_g3_i1, c461404_g1_i1, c1131596_g1_i1, c1066459_g2_i1, c1137290_g1_i1, c1098554_g1_i1, c885623_g1_i1, c1156172_g2_i1, c1111073_g2_i1, c1006239_g1_i2, c1127252_g1_i1, c1102331_g1_i1, c1063090_g1_i2, c1114122_g1_i3, c282009_g1_i1, c973229_g1_i1, c1123215_g1_i2, c904634_g1_i2, c1090423_g1_i4, c1467594_g1_i1, c735935_g1_i1, c1158461_g2_i3, c91359_g2_i1, c780501…
GO:0006281	DNA repair	P	2.825081E-2	2.002184E-4	15	292	231	14239	OVER	c604502_g1_i1, c628644_g1_i1, c269403_g1_i1, c12221_g1_i1, c783790_g1_i1, c892095_g1_i1, c951099_g2_i2, c1017275_g1_i1, c93637_g1_i1, c622523_g1_i1, c523801_g1_i1, c743963_g1_i1, c989049_g1_i1, c1126819_g5_i1, c812518_g1_i1	c1153008_g2_i3, c1114122_g1_i3, c1070110_g2_i2, c1111612_g4_i1, c1170362_g1_i1, c1410508_g1_i1, c1133087_g1_i4, c1127301_g2_i6, c1154716_g1_i1, c1125256_g3_i2, c1114226_g1_i1, c874266_g1_i1, c1103494_g1_i1, c1128403_g1_i1, c1129883_g1_i3, c880943_g1_i1, c1141745_g1_i1, c1458790_g1_i1, c1000669_g1_i1, c590462_g1_i1, c1118619_g1_i1, c1136300_g1_i1, c1043118_g1_i2, c1146690_g1_i4, c1260625_g1_i1, c5…
GO:0005839	proteasome core complex	C	2.93278E-2	2.147795E-4	6	46	240	14485	OVER	c363159_g1_i1, c1070039_g1_i1, c1467397_g1_i1, c607260_g2_i1, c728821_g1_i1, c5379_g1_i1	c1483930_g1_i1, c725084_g1_i2, c1256403_g1_i1, c1064214_g1_i1, c1089817_g1_i3, c1465760_g1_i1, c1459381_g1_i1, c633133_g1_i2, c291165_g1_i1, c833420_g1_i1, c67308_g1_i1, c1127310_g1_i2, c797655_g1_i1, c1010451_g1_i2, c273317_g1_i1, c1252419_g1_i1, c13592_g1_i1, c1131750_g2_i1, c110792_g1_i1, c1142721_g1_i2, c1259712_g1_i1, c1110820_g1_i2, c1262025_g1_i1, c369651_g1_i1, c1142341_g2_i1, c1460261_g1…
GO:0032312	regulation of ARF GTPase activity	P	3.173916E-2	2.39937E-4	3	5	243	14526	OVER	c837741_g1_i1, c1243346_g1_i1, c520734_g1_i1	c1154722_g2_i4, c1117152_g1_i2, c1125475_g2_i1, c1128044_g2_i1, c1156707_g1_i1
GO:0008060	ARF GTPase activator activity	F	3.173916E-2	2.39937E-4	3	5	243	14526	OVER	c837741_g1_i1, c1243346_g1_i1, c520734_g1_i1	c1154722_g2_i4, c1117152_g1_i2, c1125475_g2_i1, c1128044_g2_i1, c1156707_g1_i1
GO:0006364	rRNA processing	P	4.582153E-2	3.572196E-4	6	51	240	14480	OVER	c208494_g1_i1, c788717_g1_i1, c1143850_g2_i1, c1020535_g2_i1, c143389_g1_i1, c493182_g1_i1	c290266_g2_i1, c1125836_g2_i1, c1467594_g1_i1, c1364165_g1_i1, c226254_g1_i2, c1121259_g1_i1, c1127380_g3_i2, c66955_g1_i1, c1120912_g1_i1, c1460104_g1_i1, c958719_g1_i2, c1150444_g1_i1, c1121751_g1_i1, c1127924_g1_i1, c1140267_g1_i1, c1133550_g1_i2, c625700_g1_i1, c1142609_g4_i1, c1143850_g1_i2, c1475040_g1_i1, c1078721_g2_i1, c513292_g1_i1, c88429_g1_i1, c205981_g1_i1, c1137093_g1_i1, c1079894_…

## Sheet: cluster11
GO-ID	Term	Category	FDR	P-Value	#Test	#Ref	#notAnnotTest	#notAnnotRef	Over/Under	TestSeqs	RefSeqs
GO:0005634	nucleus	C	5.69665e-05	7.28642e-09	98	2659	206	11814	OVER	c81738_g1_i1, c1140448_g2_i1, c730622_g1_i1, c1352730_g1_i1, c65344_g1_i1, c939096_g1_i1, c201620_g1_i1, c1191622_g1_i1, c585849_g1_i1, c145313_g1_i1, c51609_g1_i1, c160809_g1_i1, c103266_g1_i2, c1458867_g1_i1, c1263213_g1_i1, c795328_g1_i1, c804951_g1_i1, c933835_g1_i1, c903588_g1_i1, c1068027_g8_i1, c269451_g1_i1, c1136870_g6_i3, c761073_g1_i1, c1498633_g1_i1, c505363_g1_i1, c879340_g1_i1, c606…	c1109527_g1_i1, c1119750_g1_i1, c1128675_g2_i3, c1498848_g1_i1, c1135215_g2_i3, c1089799_g3_i1, c461404_g1_i1, c1131596_g1_i1, c1105506_g3_i3, c891074_g1_i2, c1149403_g1_i2, c88038_g1_i1, c94840_g1_i1, c1115082_g2_i1, c1145632_g1_i1, c1066459_g2_i1, c1147299_g1_i2, c1137290_g1_i1, c1150350_g1_i1, c403499_g1_i1, c1155615_g1_i1, c876697_g1_i1, c1129874_g1_i1, c1098554_g1_i1, c1106394_g1_i1, c82487_…
GO:0030880	RNA polymerase complex	C	5.69665e-05	2.69154e-08	16	123	288	14350	OVER	c1140448_g2_i1, c145313_g1_i1, c804951_g1_i1, c505363_g1_i1, c152070_g1_i1, c887077_g1_i1, c1355011_g1_i1, c1190286_g1_i1, c885623_g1_i1, c795937_g2_i1, c1131709_g10_i1, c1180216_g1_i1, c997359_g1_i1, c147181_g1_i1, c965502_g1_i1, c1169966_g1_i1	c1110016_g1_i1, c926540_g2_i1, c1137927_g1_i1, c1499228_g1_i1, c1144681_g1_i1, c1128403_g1_i1, c1151124_g1_i2, c1146690_g1_i4, c950266_g1_i1, c933325_g2_i1, c1009417_g1_i1, c882392_g1_i1, c623062_g1_i1, c1190689_g1_i1, c1363737_g1_i1, c1112991_g1_i2, c1136745_g2_i1, c776103_g1_i1, c1111808_g1_i1, c1121260_g1_i2, c1147146_g2_i1, c1090517_g1_i1, c1147842_g5_i1, c1157974_g1_i1, c1119025_g2_i2, c1143…
GO:0005675	holo TFIIH complex	C	0.00123406	1.54015e-06	7	22	297	14451	OVER	c145313_g1_i1, c505363_g1_i1, c887077_g1_i1, c1190286_g1_i1, c795937_g2_i1, c1131709_g10_i1, c1180216_g1_i1	c1144681_g1_i1, c1128403_g1_i1, c1146690_g1_i4, c933325_g2_i1, c1363737_g1_i1, c1299307_g1_i1, c523801_g1_i1, c715595_g2_i1, c1108398_g1_i2, c1125774_g1_i2, c1143589_g3_i4, c1138130_g1_i3, c1148648_g1_i4, c180721_g1_i1, c1088451_g1_i3, c1118811_g4_i8, c1139105_g1_i1, c1109512_g1_i1, c1140997_g2_i2, c1134583_g2_i1, c1126103_g3_i2, c1150342_g1_i2
GO:0032806	carboxy-terminal domain protein kinase complex	C	0.00123406	1.54921e-06	8	33	296	14440	OVER	c145313_g1_i1, c505363_g1_i1, c887077_g1_i1, c1190286_g1_i1, c795937_g2_i1, c877778_g2_i1, c1180216_g1_i1, c95611_g1_i1	c1111612_g4_i1, c1144681_g1_i1, c1128403_g1_i1, c933325_g2_i1, c1363737_g1_i1, c1149954_g1_i1, c1299307_g1_i1, c933325_g1_i1, c854845_g2_i1, c715595_g2_i1, c1108398_g1_i2, c1145214_g6_i1, c1125774_g1_i2, c1143589_g3_i4, c1138130_g1_i3, c1090357_g1_i2, c1148648_g1_i4, c1137441_g1_i1, c180721_g1_i1, c1088451_g1_i3, c1118811_g4_i8, c1126819_g5_i1, c1139105_g1_i1, c1109512_g1_i1, c1140997_g2_i2, c113…
GO:0016070	RNA metabolic process	P	0.00213375	3.14743e-06	78	2223	226	12250	OVER	c81738_g1_i1, c1140448_g2_i1, c1352730_g1_i1, c65344_g1_i1, c1046244_g1_i1, c939096_g1_i1, c201620_g1_i1, c145313_g1_i1, c795328_g1_i1, c819692_g1_i1, c804951_g1_i1, c756131_g1_i2, c82140_g1_i1, c1249019_g1_i1, c1498633_g1_i1, c505363_g1_i1, c606352_g1_i1, c1285308_g1_i1, c152070_g1_i1, c946108_g1_i1, c1467957_g1_i1, c1050324_g1_i1, c153065_g1_i1, c887077_g1_i1, c1286615_g1_i1, c1460104_g1_i1, c1…	c1109527_g1_i1, c1130018_g2_i1, c1128675_g2_i3, c1122124_g1_i1, c1498848_g1_i1, c1135215_g2_i3, c1350109_g1_i1, c290266_g2_i1, c1125836_g2_i1, c1105506_g3_i3, c1149403_g1_i2, c94840_g1_i1, c1066459_g2_i1, c603514_g1_i1, c1147299_g1_i2, c1150350_g1_i1, c403499_g1_i1, c1155615_g1_i1, c1129874_g1_i1, c1098554_g1_i1, c1106394_g1_i1, c1154110_g2_i1, c1362927_g1_i1, c18299_g1_i1, c1157143_g1_i2, c11392…
GO:0007140	male meiosis	P	0.00429961	8.63376e-06	13	131	291	14342	OVER	c160809_g1_i1, c933835_g1_i1, c1185185_g1_i1, c505363_g1_i1, c1242147_g1_i1, c1510506_g1_i1, c887077_g1_i1, c1463365_g1_i1, c912307_g2_i1, c289008_g1_i1, c902683_g1_i1, c795937_g2_i1, c877778_g2_i1	c1105506_g3_i3, c1145632_g1_i1, c1137290_g1_i1, c992010_g1_i2, c282275_g1_i1, c1133015_g1_i4, c1097990_g1_i1, c1132028_g1_i6, c1466160_g1_i1, c1114226_g1_i1, c1145754_g1_i1, c590462_g1_i1, c1136300_g1_i1, c933325_g2_i1, c1156252_g1_i1, c1152060_g1_i4, c304576_g2_i1, c1039592_g1_i1, c233127_g1_i1, c1363737_g1_i1, c1113629_g3_i2, c134462_g1_i1, c1089439_g6_i1, c1154118_g1_i1, c304304_g1_i1, c851300…
GO:0016779	nucleotidyltransferase activity	F	0.00992898	2.14502e-05	15	189	289	14284	OVER	c284301_g1_i1, c804951_g1_i1, c606352_g1_i1, c152070_g1_i1, c946108_g1_i1, c773446_g1_i1, c1286615_g1_i1, c448013_g1_i1, c774186_g1_i1, c1017085_g1_i1, c1126819_g3_i1, c997359_g1_i1, c377118_g1_i1, c147181_g1_i1, c883485_g1_i1	c1128869_g1_i1, c1127252_g1_i1, c1118805_g1_i3, c1114122_g1_i3, c976463_g1_i2, c1090423_g1_i4, c1462834_g1_i1, c91359_g2_i1, c1154787_g1_i1, c1137927_g1_i1, c1134317_g1_i2, c1151247_g1_i2, c874266_g1_i1, c1469828_g1_i1, c1153212_g1_i1, c1155161_g1_i1, c1142031_g1_i1, c5948_g1_i1, c586169_g1_i1, c1151082_g1_i1, c1246814_g1_i1, c1111728_g2_i2, c950266_g1_i1, c1157283_g1_i3, c1143426_g7_i1, c1152972…
GO:0010467	gene expression	P	0.00992898	2.22833e-05	90	2831	214	11642	OVER	c81738_g1_i1, c1140448_g2_i1, c1352730_g1_i1, c65344_g1_i1, c1046244_g1_i1, c939096_g1_i1, c201620_g1_i1, c145313_g1_i1, c795328_g1_i1, c819692_g1_i1, c804951_g1_i1, c756131_g1_i2, c82140_g1_i1, c1185185_g1_i1, c761073_g1_i1, c1249019_g1_i1, c1498633_g1_i1, c505363_g1_i1, c879340_g1_i1, c606352_g1_i1, c1285308_g1_i1, c152070_g1_i1, c1510506_g1_i1, c946108_g1_i1, c1467957_g1_i1, c1050324_g1_i1, c1…	c1109527_g1_i1, c1128675_g2_i3, c1122124_g1_i1, c1498848_g1_i1, c1135215_g2_i3, c1350109_g1_i1, c290266_g2_i1, c1125836_g2_i1, c1105506_g3_i3, c1149403_g1_i2, c88038_g1_i1, c94840_g1_i1, c1149965_g1_i1, c1066459_g2_i1, c603514_g1_i1, c1127812_g1_i2, c1147299_g1_i2, c560053_g1_i1, c1150350_g1_i1, c403499_g1_i1, c1155615_g1_i1, c1124160_g1_i1, c1129874_g1_i1, c1098554_g1_i1, c1106394_g1_i1, c991595…
GO:0006464	cellular protein modification process	P	0.0107558	2.66798e-05	48	1222	256	13251	OVER	c1046244_g1_i1, c1259712_g1_i1, c145313_g1_i1, c160809_g1_i1, c1458867_g1_i1, c756131_g1_i2, c933835_g1_i1, c903588_g1_i1, c234724_g1_i1, c691268_g1_i1, c1185185_g1_i1, c761073_g1_i1, c1249019_g1_i1, c505363_g1_i1, c1242147_g1_i1, c521346_g1_i1, c1510506_g1_i1, c1467957_g1_i1, c511019_g1_i1, c153065_g1_i1, c887077_g1_i1, c1463365_g1_i1, c1162103_g1_i1, c509417_g1_i1, c912307_g2_i1, c902683_g1_i1,…	c1242708_g1_i1, c1146689_g1_i1, c891074_g1_i2, c1156760_g2_i1, c603514_g1_i1, c1152271_g1_i1, c1137290_g1_i1, c403499_g1_i1, c876697_g1_i1, c850773_g1_i1, c1362015_g1_i1, c1145352_g1_i1, c1116377_g1_i2, c1143149_g1_i1, c1469050_g1_i1, c1101299_g2_i1, c1124792_g1_i1, c1153414_g1_i4, c1129442_g2_i1, c1142502_g2_i2, c392918_g1_i1, c1154840_g1_i2, c1157326_g1_i2, c1153008_g2_i3, c176865_g1_i1, c11761…
GO:0005524	ATP binding	F	0.0114147	3.23593e-05	45	1125	259	13348	OVER	c1161121_g1_i1, c1046244_g1_i1, c1245121_g1_i1, c1259712_g1_i1, c145313_g1_i1, c51609_g1_i1, c160809_g1_i1, c819692_g1_i1, c933835_g1_i1, c82140_g1_i1, c1249019_g1_i1, c505363_g1_i1, c794755_g1_i1, c902563_g1_i1, c153065_g1_i1, c887077_g1_i1, c1471903_g1_i1, c912307_g2_i1, c289008_g1_i1, c902683_g1_i1, c930835_g1_i1, c1084653_g2_i1, c615646_g1_i1, c862083_g1_i1, c1244844_g1_i1, c795937_g2_i1, c61…	c1146689_g1_i1, c25077_g1_i1, c891074_g1_i2, c1156559_g1_i2, c1152271_g1_i1, c1171119_g1_i1, c1155615_g1_i1, c876697_g1_i1, c25542_g1_i1, c850773_g1_i1, c1154110_g2_i1, c18299_g1_i1, c1139242_g2_i5, c1085802_g1_i1, c156886_g2_i1, c1099164_g1_i1, c1155335_g1_i1, c1124792_g1_i1, c882883_g1_i1, c392918_g1_i1, c1154840_g1_i2, c1126334_g1_i1, c1153008_g2_i3, c141540_g1_i1, c230652_g1_i1, c553390_g1_i1…
GO:0008353	RNA polymerase II carboxy-terminal domain kinase activity	F	0.0116606	3.44337e-05	6	25	298	14448	OVER	c145313_g1_i1, c505363_g1_i1, c887077_g1_i1, c1190286_g1_i1, c795937_g2_i1, c1180216_g1_i1	c1144681_g1_i1, c933325_g2_i1, c1363737_g1_i1, c933325_g1_i1, c854845_g2_i1, c715595_g2_i1, c1125774_g1_i2, c1143589_g3_i4, c1182587_g1_i1, c1138130_g1_i3, c1148648_g1_i4, c1137441_g1_i1, c180721_g1_i1, c609297_g2_i1, c1088451_g1_i3, c1118811_g4_i8, c1139105_g1_i1, c1109512_g1_i1, c1140997_g2_i2, c142678_g1_i1, c1464037_g1_i1, c1134583_g2_i1, c1126103_g3_i2, c1150342_g1_i2, c158678_g1_i1
GO:0006352	DNA-dependent transcription, initiation	P	0.0133004	4.24179e-05	8	55	296	14418	OVER	c795328_g1_i1, c1355011_g1_i1, c885623_g1_i1, c1247774_g1_i1, c1131709_g10_i1, c1169966_g1_i1, c881125_g3_i1, c629738_g1_i1	c784737_g1_i1, c1144681_g1_i1, c1128403_g1_i1, c1151124_g1_i2, c1146690_g1_i4, c1009417_g1_i1, c882392_g1_i1, c623062_g1_i1, c1102407_g1_i1, c776103_g1_i1, c1136369_g1_i1, c1158905_g2_i1, c1147842_g5_i1, c1157974_g1_i1, c1143564_g4_i2, c1299307_g1_i1, c970997_g1_i1, c1134008_g1_i5, c1128499_g1_i2, c1183988_g1_i1, c523801_g1_i1, c1060162_g1_i1, c537294_g2_i1, c1145243_g1_i1, c1133961_g1_i1, c11083…
GO:0004693	cyclin-dependent protein serine/threonine kinase activity	F	0.0172493	7.08371e-05	6	29	298	14444	OVER	c145313_g1_i1, c505363_g1_i1, c887077_g1_i1, c1190286_g1_i1, c795937_g2_i1, c1180216_g1_i1	c1466160_g1_i1, c1144681_g1_i1, c933325_g2_i1, c1105142_g1_i1, c1363737_g1_i1, c933325_g1_i1, c854845_g2_i1, c715595_g2_i1, c1240811_g1_i1, c1125774_g1_i2, c1143589_g3_i4, c1138130_g1_i3, c715595_g1_i1, c1148648_g1_i4, c180721_g1_i1, c609297_g2_i1, c1088451_g1_i3, c1118811_g4_i8, c1139105_g1_i1, c1109512_g1_i1, c1140997_g2_i2, c1464037_g1_i1, c1103487_g1_i2, c1134583_g2_i1, c1126103_g3_i2, c11503…
GO:0001111	promoter clearance from RNA polymerase II promoter	P	0.0193836	0.0001099	5	19	299	14454	OVER	c145313_g1_i1, c505363_g1_i1, c887077_g1_i1, c795937_g2_i1, c1131709_g10_i1	c1128403_g1_i1, c1146690_g1_i4, c933325_g2_i1, c1363737_g1_i1, c523801_g1_i1, c715595_g2_i1, c1108398_g1_i2, c1125774_g1_i2, c1143589_g3_i4, c1138130_g1_i3, c1148648_g1_i4, c180721_g1_i1, c1088451_g1_i3, c1118811_g4_i8, c1139105_g1_i1, c1109512_g1_i1, c1140997_g2_i2, c1134583_g2_i1, c1150342_g1_i2

## Sheet: cluster12
GO-ID	Term	Category	FDR	P-Value	#Test	#Ref	#notAnnotTest	#notAnnotRef	Over/Under	TestSeqs	RefSeqs
GO:0004252	serine-type endopeptidase activity	F	0.0021313	3.04629e-07	6	138	23	14610	OVER	c1144933_g1_i2, c1134783_g2_i1, c1120861_g3_i1, c1095645_g1_i1, c1085848_g1_i1, c1136231_g4_i2	c1129338_g1_i2, c1141006_g2_i1, c1133166_g1_i2, c1119671_g1_i1, c1151793_g1_i1, c1374025_g1_i1, c1243512_g1_i1, c1142075_g1_i1, c1153371_g1_i3, c1133376_g1_i2, c1140828_g1_i2, c1086400_g2_i1, c1127883_g1_i1, c1144801_g1_i4, c1149505_g2_i1, c1148318_g1_i1, c565451_g1_i1, c1149395_g1_i1, c923054_g1_i1, c1138543_g2_i1, c1134869_g1_i1, c1149770_g2_i3, c1146213_g1_i1, c1070609_g1_i1, c1157833_g1_i2, c…

[truncated: 3 more sheets: cluster13, cluster14, cluster15]
