# Supplementary material for: Transcriptome profiling of ontogeny in the acridid grasshopper Chorthippus biguttulus
Source: PLoS One. 2017 May 17;12(5):e0177367. doi: 10.1371/journal.pone.0177367 (PMC5435247; doi:10.1371/journal.pone.0177367)
Supplement: S3 Table — (XLSX) [file pone.0177367.s005.xlsx]

## Sheet: Sheet2
Contig	Blast hit	Forward primer	Reverse primer
c1130743_g1_i1	Actin 5C	CTATTCAGGCCGTGCTTTCC	TAAGTCACGACCAGCCAAGT
c1102461_g1_i2	NA	GTGGTTCTCATGCTCGCAAT	TGAGCAGGTTGTACAGGGAG
c1042330_g1_i1	NA	ACCTGTTCTAGCCCACTGTC	CAGGAAGTGGAGGAAGGTGT
c1463247_g1_i1	Hsc70cb	ATGCGGAGATTAAAGCGCAG	GACTGGCTCGTACACCTTCT
c1112983_g3_i1	NA	AGGTAATCTGGGTGGGTTGG	CCGATCACCACCGTATCCTT
c1028189_g1_i1	NA	TGGAAACTGCGCGAATTAGG	TTTTCACCCCGCTCTACTGT
c1080794_g3_i1	NA	CAGTTCAAATAGTCGGGGCG	GCCTGTTTCCCGTTTACCAG
c1071364_g1_i1	NA	TGCATCCTTCTTCTCGTGGT	ATGGACCTTCTTGACGTGGT
c1089044_g3_i3	α-Tubulin	AACGCCCAACTTACACCAAC	GCAGAGATGACAGGGGCATA
