# Supplementary material for: Transcriptome profiling of ontogeny in the acridid grasshopper Chorthippus biguttulus
Source: PLoS One. 2017 May 17;12(5):e0177367. doi: 10.1371/journal.pone.0177367 (PMC5435247; doi:10.1371/journal.pone.0177367)
Supplement: S4 Table — The top table is the raw read counts from the RNAseq data. The bottom table is the estimated ng of product using the GeneTools software. All values in the bottom table are averaged over two replicate PCR reactions for each primer-sample combination. (XLSX) [file pone.0177367.s006.xlsx]

## Sheet: Sheet3
contig	eggs	1st Instar	2nd Instar	3rd Instar	4th Instar	5th Instar	Adult Female 1	Adult Female 2	Adult Female 3	Adult Male 1	Adult Male 2	Adult Male 3
Expected counts from RNAseq
c1130743_g1_i1	28217	15475	10062	14472	17932	26303	7324	1879	5165	5383	6763	13731
c1102461_g1_i2	1	3	0	0	0	0	5776	6826	6759	19	15	23
c1042330_g1_i1	0	4	1871	50	88	14161	0	1	0	1	0	0
c1463247_g1_i1	9348	10	459	0	36	2	0	0	0	0	0	0
c1112983_g3_i1	28	95	1	0	0	2	84418	53130	64896	287	176	126
c1028189_g1_i1	31898	40	609	0	16	0	0	0	0	0	0	0
c1080794_g3_i1	24674	17	426	0	23	0	0	0	0	0	0	0
c1071364_g1_i1	0	5	45	34	27	25643	0	0	0	0	0	1
c1089044_g3_i3	13133	15745	10392	11170	11121	13842	4244	310	2295	2276	2789	6759
ng estimation from GeneTools
c1130743_g1_i1	909.501	941.503	1045.97	885.844	1252.68	1301.11	1140.71	1079.32	1231.33	1086.81	1223.05	1524.38
c1102461_g1_i2	0	0	0	0	0	0	1014.32	1126.62	1054.06	0	0	0
c1042330_g1_i1	0	122.705	881.737	352.233	534.315	1278.6	0	0	0	0	0	0
c1463247_g1_i1	1325.44	0	554.92	0	122.351	0	0	0	0	0	0	0
c1112983_g3_i1	0	0	0	0	0	0	443.256	443.216	373.926	0	0	0
c1028189_g1_i1	533.403	0	280.169	0	82.9335	0	0	0	0	0	0	0
c1080794_g3_i1	310.545	0	241.622	0	65.2001	0	0	0	0	0	0	0
c1071364_g1_i1	0	0	0	0	0	314.454	0	0	0	0	0	0
c1089044_g3_i3	586.221	716.896	712.597	761.188	575.257	867.172	573.347	636.823	664.11	822.438	894.956	877.956
